# Supplementary material for: Phylogeographic clustering of Salmonella enterica serovar Mississippi in the southeastern United States indicates regional transmission pathways
Source: Appl Environ Microbiol. 2026 Jan 27;92(2):e02136-25. doi: 10.1128/aem.02136-25 (PMC12915305; doi:10.1128/aem.02136-25)
Supplement: Tables S1 and S2 — Table S1, study isolate details; Table S2, reference isolate details. [file aem.02136-25-s0004.xlsx]

## Sheet: TableS1.Isolates
Table S1. Study isolate details													Read Statistics (FastQC)						Assembly Statistics (QUAST)
LabState	SourceState	SourceCounty	countyKnown	IsolationYear	WGS_id/PNUSA	BioSample	SRR	SRR avl.	excl_all	excl_Ai	Clade	Subclade	Total reads R1	Total reads R2	avg. read len R1	avg. read len R2	% GC R1	% GC R2	%GC	total len (Mb)	N50	N75	No. contigs	L50	L75	Est. cov
MS	MS	Oktibbeha	y	2022	PNUSAS327179	SAMN32713376	SRR23064068	y	n	n	Ai	Ai5	498186	498186	239.528	239.528	52	52	52.13	4.7023	187154	92762	50	10	19	50.7537
MS	MS	Hinds	y	2022	PNUSAS327178	SAMN32713375	SRR23064034	y	n	n	Ai	Ai5	485232	485232	238.846	238.851	52	52	52.16	4.62422	171068	85989	50	10	19	50.1261
MS	MS	Pike	y	2022	PNUSAS327177	SAMN32713377	SRR23064074	y	n	n	Ai	Ai5	569510	569510	240.033	240.034	52	52	52.1	4.81528	162674	82423	65	11	22	56.7782
AL	AL	Jefferson	y	2022	PNUSAS326515	SAMN32644652	SRR23025702	y	n	n	Ai	Ai2	1675230	1675230	146.25	145.452	52	52	52.13	4.68448	227914	95001	45	8	15	104.316
MS	MS	Rankin	y	2022	PNUSAS325957	SAMN32600856	SRR22987940	y	n	n	Ai	Ai5	718978	718978	238.726	238.73	52	52	52.16	4.61867	167537	92608	52	11	21	74.3244
NC	NC	CRAVEN	y	2022	PNUSAS325929	SAMN32600597	SRR22987567	y	n	n	Ai	Ai6	511414	511414	242.536	242.572	52	52	52.2	4.63242	180190	125879	46	10	17	53.5554
LA	LA	Orleans	y	2022	PNUSAS324706	SAMN32491477	SRR22926492	y	n	n	Ai	Ai5	391838	391838	241.863	241.902	53	53	52.22	4.79913	56588	27153	160	28	56	39.4983
LA	LA	Jefferson	y	2022	PNUSAS323682	SAMN32348996	SRR22847217	y	n	n	Ai	Ai5	547681	547681	148.906	148.91	51	52	52.04	4.66168	149426	92622	60	10	20	34.9891
MS	MS	Jackson	y	2022	PNUSAS323108	SAMN32314510	SRR22815311	y	n	n	Ai	Ai3	436841	436841	239.267	239.267	51	52	52.09	4.65228	162661	92622	52	10	20	44.9335
MS	MS	Rankin	y	2022	PNUSAS323107	SAMN32314509	SRR22815314	y	n	n	Ai	Ai5	429251	429251	240.234	240.239	52	52	52.14	4.6483	167588	85989	61	11	21	44.3696
AL	AL	Geneva	y	2022	PNUSAS321313	SAMN32270410	SRR22764197	y	n	n	Ai	Ai5	1522318	1522318	149.528	149.533	51	51	52.04	4.7243	188257	106444	51	10	18	96.367
MS	MS	Marshall	y	2022	PNUSAS321173	SAMN32133391	SRR22666748	y	n	n	Ai	Ai3	615212	615212	240.615	240.617	52	52	52.15	4.654	169250	84922	53	10	20	63.6139
NC	NC	MECKLENBURG	y	2022	PNUSAS320406	SAMN32091838	SRR22560419	y	n	n	Ai	Ai1	490932	490932	243.773	243.808	52	52	52.17	4.63717	191272	125754	55	10	17	51.6197
GA	GA	GREENE	y	2022	PNUSAS320317	SAMN32053522	SRR22535195	y	n	n	Ai	Ai1	560830	560830	279.608	279.707	51	51	52.2	4.60641	202947	125754	44	9	16	68.0966
MS	MS	Hinds	y	2022	PNUSAS319929	SAMN31995560	SRR22502092	y	n	n	Ai	Ai5	405648	405648	240.532	240.528	52	52	52.16	4.66078	187154	105885	49	9	18	41.8687
MS	MS	Winston	y	2022	PNUSAS319915	SAMN31978555	SRR22493346	y	n	n	Ai	Ai5	468377	468377	239.14	239.139	52	52	52.13	4.65505	167588	95794	64	12	21	48.1229
LA	LA	Orleans	y	2022	PNUSAS319688	SAMN31972450	SRR22483847	y	n	n	Ai	Ai5	379936	379936	240.158	240.198	53	53	52.33	4.75251	46137	22934	195	32	69	38.4017
GA	GA	EMANUEL	y	2022	PNUSAS319320	SAMN31929113	SRR22446089	y	n	n	Ai	Ai1	475176	475176	283.381	283.501	51	51	52.21	4.60612	207454	125481	42	9	15	58.4805
GA	GA	UNKNOWN	no	2022	PNUSAS319314	SAMN31929157	SRR22446088	y	n	n	Ai	Ai3	746607	746607	250.637	222.695	51	51	52.14	4.68718	202333	107221	47	9	17	75.3957
GA	GA	DAWSON	y	2022	PNUSAS319309	SAMN31929109	SRR22446106	y	n	n	Ai	Ai1	513438	513438	280.599	280.721	51	51	52.1	4.72712	195367	110831	47	10	17	60.968
GA	GA	TROUP	y	2022	PNUSAS319121	SAMN31925216	SRR22442191	y	n	n	Ai	Ai7	178764	178764	281.155	281.383	51	50	52.09	4.81497	206249	126085	48	8	15	20.8852
GA	GA	Wilkinson	y	2022	PNUSAS319114	SAMN31925215	SRR22442197	y	n	n	Ai	Ai1	333844	333844	276.348	276.59	51	51	52.12	4.70868	207782	111800	47	9	16	39.2032
GA	GA	HOUSTON	y	2022	PNUSAS319095	SAMN31925210	SRR22442204	y	n	n	Ai	Ai1	571331	571331	264.455	264.702	51	51	52.2	4.60596	203062	111800	45	9	16	65.6375
GA	GA	COBB	y	2022	PNUSAS318221	SAMN31833932	SRR22373199	y	n	n	Ai	Ai5	685265	685265	268.938	269.091	51	51	52.08	4.69318	190286	86430	52	9	16	78.5592
GA	GA	COBB	y	2022	PNUSAS318213	SAMN31834175	SRR22373245	y	n	n	Ai	Ai1	494955	494955	273.582	273.732	51	51	52.2	4.60634	207454	125481	43	9	16	58.8093
GA	GA	CHEROKEE	y	2022	PNUSAS318200	SAMN31834180	SRR22373241	y	n	n	Ai	Ai1	513306	513306	277.832	277.982	51	51	52.2	4.6053	203075	111800	44	9	16	61.9509
GA	GA	UNKNOWN	no	2022	PNUSAS318189	SAMN31834152	SRR22373242	y	n	n	Ai	Ai5	762434	762434	261.164	199.074	51	51	52.16	4.62488	203638	167665	41	9	15	75.8726
NC	NC	CABARRUS	y	2022	PNUSAS317955	SAMN31819771	SRR22361169	y	n	n	Ai	Ai1	731875	731875	240.636	240.679	52	52	52.2	4.63662	207782	111909	45	9	16	75.9739
SC	SC	DORCHESTER	y	2022	PNUSAS317859	SAMN31815496	SRR22356688	y	n	n	Ai	Ai1	639455	639455	221.33	221.374	52	52	52.23	4.61243	194820	86089	60	10	18	61.3754
MS	MS	Marshall	y	2022	PNUSAS317846	SAMN31815471	SRR22356578	y	n	n	Ai	Ai5	755634	755634	239.008	239.008	52	52	52.2	4.60925	164558	85989	52	11	21	78.3653
GA	GA	CHEROKEE	y	2022	PNUSAS317512	SAMN31787678	SRR22335628	y	n	n	Ai	Ai1	435697	435697	277.896	277.98	51	51	52.12	4.71296	207782	125481	44	9	15	51.3888
NC	NC	DURHAM	y	2022	PNUSAS317222	SAMN31928380	SRR22445113	y	n	n	Ai	Ai6	766946	766946	241.901	241.943	52	52	52.2	4.63213	194820	125606	42	10	17	80.1104
LA	LA	Jefferson	y	2022	PNUSAS317178	SAMN31774689	SRR22324654	y	n	n	Ai	Ai5	1620045	1620045	147.296	147.297	52	52	52.04	4.94977	94899	55855	99	17	33	96.4192
AR	AR	Faulkner	y	2022	PNUSAS316627	SAMN31715289	SRR22284521	y	n	n	Ai	Ai7	645902	645902	240.179	240.229	51	52	52.13	4.86415	206255	140054	40	7	14	63.7926
SC	SC	SUMTER	y	2022	PNUSAS316611	SAMN31714033	SRR22282034	y	n	n	Ai	Ai1	611867	611867	240.974	240.932	52	53	52.22	4.60283	149665	77445	60	11	22	64.0611
SC	SC	Greenville	y	2022	PNUSAS316606	SAMN31714032	SRR22282036	y	n	n	Ai	Ai1	1062692	1062692	239.743	239.695	52	52	52.21	4.60728	228141	148609	40	8	14	110.585
MS	MS	Neshoba	y	2022	PNUSAS316462	SAMN31712202	SRR22273673	y	n	n	Ai	Ai3	715995	715995	235.947	235.943	51	52	52.14	4.68225	194919	92761	47	8	18	72.16
MS	MS	Rankin	y	2022	PNUSAS316461	SAMN31712203	SRR22273672	y	n	n	Ai	Ai7	581813	581813	237.233	237.232	51	52	52.13	4.71114	162669	95002	52	10	19	58.5951
SC	SC	YORK	y	2022	PNUSAS316330	SAMN31685052	SRR22257304	y	n	n	Ai	Ai1	694186	694186	242.233	242.268	52	52	52.22	4.604	157096	84951	61	11	20	73.0525
NC	NC	Stanly	y	2022	PNUSAS316234	SAMN31684388	SRR22256977	y	n	n	Ai	Ai1	776070	776070	241.141	241.189	52	52	52.2	4.60849	207454	108658	48	9	17	81.2244
MS	MS	Lafayette	y	2022	PNUSAS316197	SAMN31683317	SRR22255858	y	n	n	Ai	Ai5	959498	959498	237.248	237.253	52	52	52.16	4.61958	167588	92694	54	11	20	98.5553
MS	MS	Lee	y	2022	PNUSAS316193	SAMN31683320	SRR22254441	y	n	n	Ai	Ai5	408344	408344	237.181	237.185	51	52	52.08	4.82329	164559	74774	68	11	23	40.1603
LA	LA	East Baton Rouge	y	2022	PNUSAS315858	SAMN31669495	SRR22244963	y	n	n	Ai	Ai5	1351199	1351199	234.023	234.071	53	53	52.17	4.66218	107278	64755	78	13	28	135.664
GA	GA	UNKNOWN	no	2022	PNUSAS315732	SAMN31668201	SRR22244312	y	n	n	Ai	Ai1	467742	467742	266.847	216.556	52	51	52.2	4.63631	212541	125481	41	9	15	48.7689
GA	GA	FAYETTE	y	2022	PNUSAS315690	SAMN31668192	SRR22244303	y	n	n	Ai	Ai1	365228	365228	273.926	274.241	50	51	52.2	4.60823	200583	94808	48	9	17	43.4452
GA	GA	STEPHENS	y	2022	PNUSAS315682	SAMN31668185	SRR22244302	y	n	n	Ai	Ai1	381948	381948	271.012	271.331	50	51	52.2	4.60372	202947	88925	48	9	17	44.9956
NC	NC	GASTON	y	2022	PNUSAS315351	SAMN31647787	SRR22221906	y	n	n	Ai	Ai1	662077	662077	235.581	235.669	52	52	52.22	4.60801	228173	125754	45	9	15	67.7089
NC	NC	GASTON	y	2022	PNUSAS315340	SAMN31647790	SRR22221919	y	n	n	Ai	Ai1	663002	663002	243.148	243.208	52	52	52.2	4.60497	207454	111800	46	9	15	70.0231
NC	NC	PITT	y	2022	PNUSAS315337	SAMN31647776	SRR22221922	y	n	n	Ai	Ai6	729908	729908	241.513	241.584	52	52	52.2	4.63071	204023	108448	44	9	16	76.1473
NC	NC	CARTERET	y	2022	PNUSAS315332	SAMN31647786	SRR22221873	y	n	n	Ai	Ai6	720401	720401	241.562	241.627	52	52	52.2	4.62751	200099	148623	44	10	16	75.2218
NC	NC	BLADEN	y	2022	PNUSAS315255	SAMN31670199	SRR22245701	y	n	n	Ai	Ai6	724008	724008	242.702	242.756	52	52	52.2	4.63284	203831	125531	46	9	16	75.8662
NC	NC	VANCE	y	2022	PNUSAS315247	SAMN31671717	SRR22247529	y	n	n	Ai	Ai6	495819	495819	242.118	242.171	52	52	52.2	4.63045	203076	148624	43	10	16	51.8567
NC	NC	HOKE	y	2022	PNUSAS315234	SAMN31671715	SRR22247531	y	n	n	Ai	Ai6	739702	739702	242.406	242.462	52	52	52.2	4.6317	211920	145192	41	8	15	77.4354
MS	MS	Warren	y	2022	PNUSAS315085	SAMN31643080	SRR22215452	y	n	n	Ai	Ai5	350053	350053	238.656	238.657	52	52	52.16	4.62859	173237	85989	56	11	20	36.0985
MS	MS	Tate	y	2022	PNUSAS315084	SAMN31643081	SRR22215454	y	n	n	Ai	Ai7	362110	362110	238.018	238.016	52	52	52.15	4.67719	165305	95002	53	8	18	36.8548
NC	NC	IREDELL	y	2022	PNUSAS314781	SAMN31610986	SRR22195488	y	n	n	Ai	Ai1	525537	525537	241.144	241.215	52	52	52.2	4.60767	207453	128560	43	9	15	55.0163
SC	SC	GREENWOOD	y	2022	PNUSAS314730	SAMN31604368	SRR22190022	y	n	n	Ai	Ai1	1182272	1182272	231.471	231.518	52	52	52.18	4.64053	233956	148622	42	8	14	117.956
NC	NC	BEAUFORT	y	2022	PNUSAS314468	SAMN31590517	SRR22179073	y	n	n	Ai	Ai1	860935	860935	238.824	238.896	52	52	52.2	4.60631	207454	111800	45	9	16	89.2875
NC	NC	NEW HANOVER	y	2022	PNUSAS314459	SAMN31590518	SRR22179128	y	n	n	Ai	Ai1	849296	849296	241.082	241.143	52	52	52.2	4.63611	228112	148622	44	9	14	88.3396
LA	LA	Orleans	y	2022	PNUSAS314381	SAMN31582210	SRR22175787	y	n	n	Ai	Ai5	768450	768450	148.111	148.111	52	53	52.2	4.77394	67464	41269	131	24	47	47.6822
LA	LA	Orleans	y	2022	PNUSAS314085	SAMN31574033	SRR22143518	y	n	n	Ai	Ai7	867238	867238	148.417	148.424	52	53	52.2	4.75971	62548	35205	133	21	44	54.0855
LA	LA	Tangipahoa	y	2022	PNUSAS314082	SAMN31574035	SRR22143433	y	n	n	Ai	Ai5	1053145	1053145	148.254	148.258	52	53	52.17	4.77793	76301	43436	128	22	42	65.3569
LA	LA	East Baton Rouge	y	2022	PNUSAS314081	SAMN31574036	SRR22143521	y	n	n	Ai	Ai5	1322955	1322955	147.796	147.799	52	53	52.13	4.82132	88130	57951	110	19	36	81.1106
LA	LA	Calcasieu	y	2022	PNUSAS314078	SAMN31574039	SRR22143386	y	n	n	Ai	Ai7	593489	593489	148.16	148.165	53	53	52.33	4.70533	57048	26384	163	30	62	37.3758
GA	GA	COBB	y	2022	PNUSAS313896	SAMN31608153	SRR22192777	y	n	n	Ai	Ai1	557374	557374	281.271	281.36	51	51	52.2	4.63633	231965	148622	39	8	14	67.6388
GA	GA	COBB	y	2022	PNUSAS313894	SAMN31608180	SRR22192794	y	n	n	Ai	Ai1	861973	861973	281.715	281.801	51	51	52.17	4.69325	228158	110370	42	8	15	103.497
GA	GA	DAWSON	y	2022	PNUSAS313874	SAMN31559913	SRR22132665	y	n	n	Ai	Ai5	1062178	1062178	280.574	280.72	51	51	51.99	4.83908	195439	87377	49	9	17	123.204
GA	GA	DEKALB	y	2022	PNUSAS313453	SAMN31536001	SRR22109044	y	n	n	Ai	Ai1	455866	455866	282.137	282.245	51	51	52.22	4.60054	221518	148622	42	8	14	55.9245
GA	GA	PUTNAM	y	2022	PNUSAS313439	SAMN31536009	SRR22109050	y	n	n	Ai	Ai1	523673	523673	277.829	277.943	51	51	52.21	4.60679	207782	128432	41	9	15	63.1769
NC	NC	WAKE	y	2022	PNUSAS313396	SAMN31582245	SRR22176027	y	n	n	Ai	Ai6	605336	605336	242.927	242.975	52	52	52.2	4.63058	200543	148623	41	10	16	63.52
GA	GA	GWINNETT	y	2022	PNUSAS313335	SAMN31512694	SRR22086126	y	n	n	Ai	Ai1	503463	503463	269.431	270.479	51	51	52.12	4.70863	207454	111909	45	9	16	57.729
NC	NC	MOORE	y	2022	PNUSAS313276	SAMN31512254	SRR22085905	y	n	n	Ai	Ai6	917938	917938	230.698	230.804	52	52	52.2	4.63041	194815	109568	44	10	17	91.4886
NC	NC	UNKNOWN	no	2022	PNUSAS313270	SAMN31512260	SRR22085902	y	n	n	Ai	Ai6	969679	969679	237.829	237.92129457274004	52	52	52.2	4.62929	203833	140734	44	9	16	99.6536
NC	NC	UNKNOWN	no	2022	PNUSAS313266	SAMN31512029	SRR22085761	y	n	n	Ai	Ai6	1110872	1110872	229.245	229.338	52	53	52.2	4.62965	200209	125879	49	10	18	110.036
NC	NC	ALAMANCE	y	2022	PNUSAS313263	SAMN31512263	SRR22085880	y	n	n	Ai	Ai6	907812	907812	236.073	236.158	52	52	52.2	4.62955	203076	95069	45	9	17	92.6003
NC	NC	RUTHERFORD	y	2022	PNUSAS313143	SAMN31509701	SRR22084762	y	n	n	Ai	Ai3	492203	492203	242.931	242.968	52	52	52.14	4.69093	228345	95101	44	8	15	50.9837
NC	NC	MECKLENBURG	y	2022	PNUSAS313141	SAMN31509695	SRR22084793	y	n	n	Ai	Ai1	573925	573925	242.405	242.445	52	52	52.21	4.60806	233962	194815	39	8	13	60.3871
NC	NC	DAVIDSON	y	2022	PNUSAS313129	SAMN31509688	SRR22084763	y	n	n	Ai	Ai1	353406	353406	240.095	240.131	52	52	52.2	4.60846	210236	125754	43	9	16	36.8269
SC	SC	Greenville	y	2022	PNUSAS312983	SAMN31510173	SRR22085513	y	n	n	Ai	Ai1	1332586	1332586	240.747	240.781	52	52	52.21	4.60623	194820	95049	51	9	17	139.306
MS	MS	Neshoba	y	2022	PNUSAS312807	SAMN31489153	SRR22066089	y	n	n	Ai	Ai5	325878	325878	235.488	235.493	51	52	52.14	4.67795	187108	92622	58	10	19	32.8098
LA	LA	Caddo	y	2022	PNUSAS312796	SAMN31488796	SRR22065908	y	n	n	Ai	Ai7	1317885	1317885	146.05	146.058	52	53	52.12	4.81079	102894	59762	79	13	28	80.0211
GA	GA	FAYETTE	y	2022	PNUSAS312396	SAMN31444136	SRR22042179	y	n	n	Ai	Ai1	696198	696198	275.241	275.402	51	51	52.2	4.60759	200583	111800	47	9	16	83.2011
GA	GA	CHATHAM	y	2022	PNUSAS312386	SAMN31444073	SRR22042167	y	n	n	Ai	Ai1	371176	371176	276.252	276.391	51	51	52.2	4.60572	212541	112534	43	9	15	44.5376
GA	GA	COBB	y	2022	PNUSAS312382	SAMN31444066	SRR22042169	y	n	n	Ai	Ai1	496008	496008	276.491	276.627	51	51	52.21	4.60305	202934	111908	46	9	16	59.6019
GA	GA	COBB	y	2022	PNUSAS312155	SAMN31438970	SRR22031651	y	n	n	Ai	Ai1	667376	667376	277.26	277.369	51	51	52.21	4.60858	207454	111800	45	9	15	80.3168
GA	GA	COLUMBIA	y	2022	PNUSAS312145	SAMN31438962	SRR22033393	y	n	n	Ai	Ai1	500297	500297	278.598	278.714	51	51	52.21	4.60487	200583	125753	44	9	16	60.5492
GA	GA	UNKNOWN	no	2022	PNUSAS312136	SAMN31438959	SRR22033533	y	n	n	Ai	Ai5	543383	543383	262.45	226.629	51	51	52.16	4.62516	203638	167685	43	9	15	57.459
NC	NC	PENDER	y	2022	PNUSAS311730	SAMN31465313	SRR22054502	y	n	n	Ai	Ai6	622510	622510	242.576	242.644	52	52	52.24	4.61264	233961	148622	41	7	13	65.484
AR	AR	Garland	y	2022	PNUSAS311712	SAMN31430902	SRR22026706	y	n	n	Ai	Ai7	512094	512094	241.131	241.18	52	52	52.24	4.57736	273862	164323	37	6	12	53.9588
NC	NC	ORANGE	y	2022	PNUSAS311473	SAMN31427492	SRR22022194	y	n	n	Ai	Ai1	623184	623184	244.409	244.463	52	52	52.21	4.60586	228127	125481	43	8	14	66.1455
NC	NC	MCDOWELL	y	2022	PNUSAS311467	SAMN31427515	SRR22028124	y	n	n	Ai	Ai1	763178	763178	242.079	242.146	52	52	52.23	4.64373	210267	104970	47	10	16	79.5804
NC	NC	WARREN	y	2022	PNUSAS311464	SAMN31427489	SRR22022110	y	n	n	Ai	Ai6	862379	862379	242.076	242.145	52	52	52.25	4.58201	212533	148622	38	8	14	91.135
NC	NC	PAMLICO	y	2022	PNUSAS311344	SAMN31421568	SRR22017567	y	n	n	Ai	Ai3	646982	646982	241.168	241.206	52	52	52.14	4.66012	228637	95101	47	8	15	66.9699
SC	SC	RICHLAND	y	2022	PNUSAS311163	SAMN31405270	SRR22005014	y	n	n	Ai	Ai1	1292170	1292170	234.354	234.372	52	52	52.21	4.60625	196585	111800	47	9	16	131.49
LA	LA	Livingston	y	2022	PNUSAS311033	SAMN31402873	SRR22002201	y	n	n	Ai	Ai5	594988	594988	148.699	148.7	53	53	52.28	4.80982	49989	23842	174	32	67	36.789
GA	GA	EMANUEL	y	2022	PNUSAS310980	SAMN31402857	SRR22007534	y	n	n	Ai	Ai1	380035	380035	279.887	280.126	50	51	52.15	4.72911	228112	128434	45	9	15	45.0031
GA	GA	UNKNOWN	no	2022	PNUSAS310963	SAMN31402841	SRR22002634	y	n	n	Ai	Ai1	475956	475956	271.973	200.942	52	51	52.2	4.63643	233962	148622	40	8	14	48.5474
GA	GA	FULTON	y	2022	PNUSAS310958	SAMN31402838	SRR22004840	y	n	n	Ai	Ai1	375400	375400	272.592	272.85	50	51	52.17	4.66846	232366	148622	42	8	14	43.86
NC	NC	IREDELL	y	2022	PNUSAS310472	SAMN31368044	SRR21973590	y	n	n	Ai	Ai1	527112	527112	240.37	240.404	52	52	52.2	4.60682	211893	128561	43	8	15	55.0101
NC	NC	MOORE	y	2022	PNUSAS310471	SAMN31368045	SRR21973556	y	n	n	Ai	Ai1	496146	496146	239.941	239.978	52	52	52.21	4.60577	228112	148622	40	8	14	51.6982
VA	VA	Suffolk City	y	2022	PNUSAS309894	SAMN31341244	SRR21945410	y	n	n	Ai	Ai6	612955	612955	238.968	239.043	52	52	52.2	4.62993	206293	145406	43	9	16	63.2837
MS	MS	Pearl River	y	2022	PNUSAS309749	SAMN31323326	SRR21936148	y	n	n	Ai	Ai5	598442	598442	238.49	238.491	52	52	52.11	4.67445	167588	92694	57	10	19	61.0652
NC	NC	MECKLENBURG	y	2022	PNUSAS309603	SAMN31342287	SRR21948560	y	n	n	Ai	Ai1	680443	680443	241.546	241.584	52	52	52.2	4.60453	207454	112185	44	9	15	71.3955
SC	SC	ANDERSON	y	2022	PNUSAS309569	SAMN31320055	SRR21935002	y	n	n	Ai	Ai1	953336	953336	238.618	238.656	52	52	52.2	4.63754	228142	148622	45	8	14	98.1129
GA	GA	COWETA	y	2022	PNUSAS308935	SAMN31285712	SRR21906981	y	n	n	Ai	Ai1	664312	664312	242.45	242.518	51	52	52.21	4.60641	200583	103182	51	9	17	69.9395
SC	SC	SUMTER	y	2022	PNUSAS308575	SAMN31274141	SRR21894327	y	n	n	Ai	Ai1	1336973	1336973	237.474	237.511	52	52	52.17	4.63579	200582	86089	54	9	17	136.987
LA	LA	Orleans	y	2022	PNUSAS308541	SAMN31271936	SRR21892071	y	n	n	Ai	Ai5	1582726	1582726	147.527	147.533	53	53	52.14	4.81542	84794	45165	111	19	39	96.9796
LA	LA	Calcasieu	y	2022	PNUSAS308539	SAMN31271987	SRR21892065	y	n	n	Ai	Ai7	993857	993857	147.907	147.91	53	53	52.24	4.68176	58896	31718	145	26	52	62.7967
LA	LA	Bossier	y	2022	PNUSAS308538	SAMN31271934	SRR21892066	y	n	n	Ai	Ai7	737541	737541	147.541	147.544	53	53	52.32	4.71973	56464	28141	152	26	54	46.1122
LA	LA	East Baton Rouge	y	2022	PNUSAS308536	SAMN31271989	SRR21892067	y	n	n	Ai	Ai5	1256671	1256671	147.272	147.275	53	53	52.27	4.56196	80682	51110	94	16	33	81.1381
LA	LA	Lafayette	y	2022	PNUSAS308535	SAMN31271929	SRR21892063	y	n	n	Ai	Ai7	1349914	1349914	148.076	148.079	53	53	52.07	4.83367	65055	40132	130	23	46	82.708
LA	LA	St. Tammany	y	2022	PNUSAS308476	SAMN31269673	SRR21890809	y	n	n	Ai	Ai5	1021476	1021476	147.931	147.933	52	53	52.14	4.79122	82636	55855	102	21	38	63.0773
SC	SC	Greenville	y	2022	PNUSAS308329	SAMN31256747	SRR21876608	y	n	n	Ai	Ai1	782467	782467	240.537	240.574	52	52	52.2	4.60575	228127	148623	41	8	14	81.7356
AR	AR	Pulaski	y	2022	PNUSAS308269	SAMN31257634	SRR21879197	y	n	n	Ai	Ai7	666404	666404	240.504	240.556	51	52	52.13	4.77958	206255	155305	38	7	13	67.073
GA	GA	CLARKE	y	2022	PNUSAS308087	SAMN31243800	SRR21863733	y	n	n	Ai	Ai2	595741	595741	279.533	279.736	51	51	52.1	4.75044	202735	145546	42	8	14	70.1365
GA	GA	COLUMBIA	y	2022	PNUSAS308070	SAMN31243798	SRR21863728	y	n	n	Ai	Ai1	481737	481737	282.685	282.88	51	51	52.12	4.67047	212541	111799	42	9	15	58.3354
AL	GA	Baldwin	y	2022	PNUSAS307760	SAMN31237011	SRR21858161	y	n	n	Ai	Ai1	642943	642943	241.499	241.536	52	52	52.21	4.60879	233957	121215	43	8	14	67.3851
AL	AL	Mobile	y	2022	PNUSAS307743	SAMN31237007	SRR21858163	y	n	n	Ai	Ai5	574320	574320	241.32	241.35	51	52	52.12	4.70401	203077	162745	52	10	16	58.9299
VA	VA	Loudoun	y	2022	PNUSAS307734	SAMN31238158	SRR21859234	y	n	excl. (not clade Ai)	Bi	N/A	509782	509782	234.081	234.126	52	52	52.19	4.59257	387803	191202	29	5	9	51.9716
AR	AR	White	y	2022	PNUSAS307679	SAMN31231252	SRR21854562	y	n	n	Ai	Ai7	544268	544268	239.191	239.223	51	51	52	4.83468	206268	139823	41	7	14	53.8579
SC	SC	HORRY	y	2022	PNUSAS307456	SAMN31230600	SRR21853700	y	n	n	Ai	Ai6	514369	514369	240.005	240.029	52	52	52.21	4.63215	197951	95069	46	9	16	53.3045
MS	MS	Monroe	y	2022	PNUSAS307319	SAMN31228719	SRR21851449	y	n	n	Ai	Ai3	765089	765089	237.692	237.697	52	52	52.14	4.78924	194721	92622	48	8	18	75.9442
MS	MS	Jones	y	2022	PNUSAS307317	SAMN31228724	SRR21851450	y	n	n	Ai	Ai5	821885	821885	237.721	237.731	51	52	52.14	4.6509	188266	92693	60	10	19	84.0195
NC	NC	CARTERET	y	2022	PNUSAS307281	SAMN31228360	SRR21851122	y	n	n	Ai	Ai6	578303	578303	240.228	240.268	52	52	52.08	4.68938	204013	108387	48	9	16	59.2557
NC	NC	LINCOLN	y	2022	PNUSAS307268	SAMN31228433	SRR21851152	y	n	n	Ai	Ai5	640484	640484	240.769	240.813	52	52	52.16	4.62595	212261	110253	46	8	15	66.6772
NC	NC	GASTON	y	2022	PNUSAS307266	SAMN31228350	SRR21851095	y	n	n	Ai	Ai1	487972	487972	242.019	242.067	52	52	52.22	4.57447	233962	194817	34	8	13	51.6389
NC	NC	CALDWELL	y	2022	PNUSAS307238	SAMN31238138	SRR21859201	y	n	n	Ai	Ai1	924094	924094	242.209	242.252	52	52	52.2	4.63577	233955	148623	38	8	14	96.5725
NC	NC	FORSYTH	y	2022	PNUSAS307234	SAMN31209017	SRR21839717	y	n	n	Ai	Ai6	750291	750291	243.661	243.71	52	52	52.16	4.66279	203833	148623	42	9	15	78.4229
NC	NC	BEAUFORT	y	2022	PNUSAS307232	SAMN31209014	SRR21839719	y	n	n	Ai	Ai1	910039	910039	240.504	240.552	52	52	52.2	4.60464	211391	111800	43	9	15	95.0737
NC	NC	UNION	y	2022	PNUSAS307231	SAMN31238137	SRR21859144	y	n	n	Ai	Ai1	706371	706371	242.485	242.534	52	52	52.21	4.60829	228127	148622	43	8	14	74.3451
NC	NC	ALAMANCE	y	2022	PNUSAS307229	SAMN31238135	SRR21859143	y	n	n	Ai	Ai6	943977	943977	243.306	243.348	52	52	52.2	4.63343	212169	145192	43	8	15	99.1467
MS	?	?	?	2022	PNUSAS307211	SAMN31208946	SRR21839677	y	n	n	Ai	Ai7	764766	764766	227.599	196.893	51	51	52.13	4.71398	155427	92623	53	10	20	68.8668
MS	MS	Benton	y	2022	PNUSAS307205	SAMN31208957	SRR21839684	y	n	n	Ai	Ai5	523804	523804	239.436	239.443	52	52	52.17	4.62159	189901	106444	52	8	16	54.2754
NC	NC	UNION	y	2022	PNUSAS306829	SAMN31186836	SRR21834760	y	n	n	Ai	Ai6	810377	810377	242.834	242.886	52	52	52.22	4.58648	203076	145192	43	10	16	85.8211
NC	NC	CALDWELL	y	2022	PNUSAS306820	SAMN31186835	SRR21834753	y	n	n	Ai	Ai1	660870	660870	244.037	244.09	52	52	52.2	4.60739	228097	148621	42	8	14	70.0155
NC	NC	UNKNOWN	no	2022	PNUSAS306498	SAMN31182805	SRR21824003	y	n	n	Ai	Ai6	768697	768697	242.954	243.004	52	52	52.2	4.63279	203076	108448	43	9	16	80.6327
NC	NC	UNKNOWN	no	2022	PNUSAS306497	SAMN31182806	SRR21823981	y	n	n	Ai	Ai1	555217	555217	243.192	243.249	52	52	52.2	4.60494	210662	148622	42	9	15	58.6501
NC	NC	MECKLENBURG	y	2022	PNUSAS306490	SAMN31182811	SRR21823983	y	n	n	Ai	Ai6	869608	869608	241.488	241.555	52	52	52.2	4.63149	194744	100917	47	11	18	90.6962
SC	SC	GREENWOOD	y	2022	PNUSAS306446	SAMN31182316	SRR21823530	y	n	n	Ai	Ai1	1221282	1221282	240.859	240.873	52	52	52.2	4.6061	228127	140900	41	8	14	127.728
SC	SC	MARION	y	2022	PNUSAS306444	SAMN31182318	SRR21823525	y	n	n	Ai	Ai6	923765	923765	239.218	239.24	52	52	52.13	4.66606	194744	108574	46	9	16	94.723
SC	SC	ANDERSON	y	2022	PNUSAS306443	SAMN31182319	SRR21823522	y	n	n	Ai	Ai1	1267202	1267202	239.655	239.672	52	52	52.22	4.60304	228142	169328	35	8	14	131.957
GA	GA	FULTON	y	2022	PNUSAS306335	SAMN31169513	SRR21819136	y	n	n	Ai	Ai1	270384	270384	280.724	280.921	50	51	52.08	4.74352	170344	95069	57	10	18	32.0141
GA	GA	COWETA	y	2022	PNUSAS306327	SAMN31169515	SRR21819131	y	n	n	Ai	Ai1	386032	386032	270.794	271.008	51	51	52.12	4.742	195361	111800	48	10	18	44.1065
GA	GA	WALTON	y	2022	PNUSAS306326	SAMN31169533	SRR21819140	y	n	n	Ai	Ai1	350762	350762	279.416	279.633	51	51	52.2	4.60642	228126	148622	42	8	14	42.5695
GA	GA	Richmond	y	2022	PNUSAS306313	SAMN31169536	SRR21819144	y	n	n	Ai	Ai1	488969	488969	282.241	282.462	51	51	52.2	4.63816	200583	128561	43	9	15	59.5327
NC	NC	MOORE	y	2022	PNUSAS306194	SAMN31168013	SRR21817500	y	n	n	Ai	Ai1	839499	839499	242.483	242.514	52	52	52.21	4.60713	233955	148622	41	8	14	88.3748
VA	VA	Newport News City	y	2022	PNUSAS306097	SAMN31206941	SRR21837217	y	n	n	Ai	Ai6	755681	755681	239.784	239.839	52	52	52.2	4.63205	212170	144426	42	8	15	78.2466
LA	LA	Caddo	y	2022	PNUSAS305948	SAMN31164294	SRR21814081	y	n	n	Ai	Ai7	831575	831575	146.619	146.625	53	53	52.28	4.74421	67511	35851	127	21	44	51.4004
NC	NC	MECKLENBURG	y	2022	PNUSAS305377	SAMN31152339	SRR21802709	y	n	n	Ai	Ai1	764514	764514	244.382	244.437	52	52	52.2	4.63664	228172	194817	40	9	14	80.5991
NC	NC	LEE	y	2022	PNUSAS305376	SAMN31152364	SRR21802723	y	n	n	Ai	Ai6	582042	582042	245.145	245.192	53	53	52.23	4.62646	203833	102343	48	9	17	61.6879
NC	NC	CARTERET	y	2022	PNUSAS305373	SAMN31152319	SRR21802706	y	n	n	Ai	Ai6	581145	581145	245.358	245.403	53	53	52.26	4.58813	154301	104289	53	11	19	62.1611
MS	MS	Neshoba	y	2022	PNUSAS305340	SAMN31138446	SRR21787478	y	n	n	Ai	Ai5	818261	818261	236.812	236.812	51	52	52.14	4.65099	151765	82700	70	12	23	83.3259
MS	MS	Carroll	y	2022	PNUSAS305339	SAMN31138448	SRR21787472	y	n	n	Ai	Ai5	546421	546421	236.52	236.527	52	52	52.17	4.61912	167573	85989	54	10	20	55.9594
MS	MS	Hinds	y	2022	PNUSAS305338	SAMN31138450	SRR21787473	y	n	n	Ai	Ai5	562587	562587	237.825	237.829	51	52	52.08	4.65703	162667	85989	58	12	22	57.4609
MS	MS	Marion	y	2022	PNUSAS305336	SAMN31138453	SRR21787480	y	n	n	Ai	Ai2	641960	641960	237.878	237.877	52	52	52.13	4.68653	202113	92690	44	8	16	65.1689
MS	MS	Hinds	y	2022	PNUSAS305331	SAMN31138433	SRR21787453	y	n	n	Ai	Ai5	523042	523042	237.897	237.9	52	52	52.01	4.80059	183017	83741	62	11	21	51.8398
MS	MS	Lafayette	y	2022	PNUSAS305326	SAMN31138438	SRR21787457	y	n	n	Ai	Ai3	764735	764735	237.724	237.721	52	52	52.15	4.65094	191095	86288	54	9	19	78.1754
MS	MS	Yalobusha	y	2022	PNUSAS305325	SAMN31138439	SRR21787459	y	n	n	Ai	Ai3	669089	669089	238.256	238.259	52	52	52.14	4.68163	191095	90400	51	9	18	68.1025
LA	LA	St. Tammany	y	2022	PNUSAS305117	SAMN31112103	SRR21773185	y	n	n	Ai	Ai5	1182630	1182630	146.933	146.938	52	52	52.16	4.64508	83707	50982	102	19	37	74.8192
LA	LA	St. Tammany	y	2022	PNUSAS305116	SAMN31112100	SRR21773183	y	n	n	Ai	Ai5	833081	833081	146.095	146.098	52	52	52.14	4.81081	72783	38439	122	22	45	50.5987
MS	MS	Pearl River	y	2022	PNUSAS305034	SAMN31109476	SRR21769822	y	n	n	Ai	Ai5	500358	500358	239.872	239.872	51	52	52.14	4.67835	187214	92694	60	10	19	51.3095
MS	MS	Pearl River	y	2022	PNUSAS305033	SAMN31109477	SRR21769826	y	n	n	Ai	Ai5	605965	605965	237.822	237.83	51	52	52.14	4.67898	162667	82700	59	11	21	61.6008
AL	AL	Pike	y	2022	PNUSAS304916	SAMN31107789	SRR21768924	y	n	n	Ai	Ai5	733409	733409	238.501	239.964	52	52	52.2	4.58683	203754	136270	44	9	15	76.504
NC	Unk.	Out of State	no	2022	PNUSAS304709	SAMN31095883	SRR21755812	y	n	n	Ai	Ai7	438524	438524	241.083	241.12	52	52	52.09	4.75178	203226	126090	43	8	15	44.5007
SC	SC	SUMTER	y	2022	PNUSAS304647	SAMN31094467	SRR21754499	y	n	n	Ai	Ai1	950332	950332	237.401	237.506	51	52	52.17	4.6327	194817	86549	60	10	19	97.4203
LA	LA	Livingston	y	2022	PNUSAS304628	SAMN31208052	SRR21838884	y	n	n	Ai	Ai5	900906	900906	146.89	146.892	53	53	52.24	4.73523	63117	31254	142	28	53	55.8937
LA	LA	Jefferson	y	2022	PNUSAS304624	SAMN31094407	SRR21754406	y	n	n	Ai	Ai5	1331728	1331728	143.324	143.33	52	52	52.11	4.80387	101765	64969	81	16	30	79.4662
MS	?	?	?	2022	PNUSAS304341	SAMN31063718	SRR21738389	y	n	n	Ai	Ai5	819335	819335	229.948	215.261	51	51	52.16	4.65217	187214	92622	54	10	19	78.4097
VA	VA	Brunswick	y	2022	PNUSAS303845	SAMN31088546	SRR21751221	y	n	n	Ai	Ai6	1724076	1724076	239.935	239.961	52	52	52.2	4.63251	212532	162888	41	8	14	178.602
GA	GA	UNKNOWN	no	2022	PNUSAS303623			n	excl. (no SRR)	excl. (no SRR)	N/A	N/A	n/a	n/a	n/a	n/a	n/a	n/a	n/a	n/a	n/a	n/a	n/a	n/a	n/a	n/a
GA	GA	WHITE	y	2022	PNUSAS303613	SAMN31023132	SRR21713542	y	n	n	Ai	Ai5	401785	401785	273.063	273.374	50	50	52.16	4.62663	203089	136672	44	9	15	47.4535
GA	GA	CARROLL	y	2022	PNUSAS303548	SAMN31023067	SRR21713174	y	n	n	Ai	Ai1	348311	348311	275.505	275.788	50	51	52.2	4.60604	200582	112186	48	9	16	41.6891
GA	GA	PAULDING	y	2022	PNUSAS303540	SAMN31022961	SRR21712797	y	n	n	Ai	Ai1	475383	475383	268.389	268.693	50	51	52.2	4.63338	207454	111800	46	9	17	55.1044
GA	GA	FULTON	y	2022	PNUSAS303528	SAMN31022963	SRR21712798	y	n	n	Ai	Ai1	363112	363112	275.187	275.474	50	51	52.09	4.74699	173656	107574	54	10	18	42.1218
GA	GA	WALTON	y	2022	PNUSAS303524	SAMN31022964	SRR21712799	y	n	n	Ai	Ai1	544464	544464	268.274	268.579	50	51	52.2	4.60705	202956	111800	45	9	16	63.4455
GA	GA	WHITE	y	2022	PNUSAS303515	SAMN31022955	SRR21712796	y	n	n	Ai	Ai5	445497	445497	271.936	272.231	50	50	52.16	4.62434	203078	109053	45	8	15	52.4236
NC	NC	MECKLENBURG	y	2022	PNUSAS303337	SAMN31020454	SRR21711151	y	n	n	Ai	Ai6	420635	420635	242.398	242.43	52	52	52.2	4.63241	206286	145192	43	9	16	44.0237
NC	NC	JOHNSTON	y	2022	PNUSAS303335	SAMN31020459	SRR21711158	y	n	n	Ai	Ai1	621856	621856	242.466	242.497	52	52	52.21	4.60682	212542	194817	41	9	14	65.4632
MS	MS	Madison	y	2022	PNUSAS303321	SAMN31384048	SRR21710840	y	n	n	Ai	Ai5	634179	634179	239.065	239.076	52	52	52.13	4.67946	162667	92622	63	12	21	64.7995
MS	MS	Copiah	y	2022	PNUSAS303319	SAMN31384050	SRR21710841	y	n	n	Ai	Ai5	677499	677499	239.169	239.183	52	52	52.15	4.65106	148915	84920	57	11	22	69.6793
MS	MS	Lee	y	2022	PNUSAS303317	SAMN31384053	SRR21710843	y	n	n	Ai	Ai5	627934	627934	239.048	239.057	52	52	52.15	4.72525	185291	85989	57	10	20	63.5349
NC	NC	GASTON	y	2022	PNUSAS303280	SAMN31018642	SRR21709679	y	n	n	Ai	Ai5	918210	918210	242.254	242.291	52	52	52.13	4.7143	203754	136270	43	9	16	94.3753
NC	NC	LEE	y	2022	PNUSAS303272	SAMN31018635	SRR21709675	y	n	n	Ai	Ai6	697468	697468	243.951	243.99	53	53	52.2	4.6308	204023	108570	45	9	16	73.4913
SC	SC	Greenville	y	2022	PNUSAS303014	SAMN30989011	SRR21685960	y	n	n	Ai	Ai1	825266	825266	241.849	241.879	52	52	52.21	4.63537	170551	95049	55	10	19	86.1213
MS	MS	Hinds	y	2022	PNUSAS302986	SAMN30984201	SRR21684214	y	n	n	Ai	Ai5	553920	553920	237.407	237.414	51	52	52.16	4.61556	167578	92762	52	10	19	56.9839
MS	MS	Warren	y	2022	PNUSAS302980	SAMN30984207	SRR21684218	y	n	n	Ai	Ai5	623400	623400	239.3	239.303	52	52	52.2	4.57899	188264	92694	51	9	18	65.1588
MS	MS	Pearl River	y	2022	PNUSAS302977	SAMN30984152	SRR21684163	y	n	n	Ai	Ai5	792500	792500	239.863	239.867	52	52	52.13	4.67787	167578	92606	60	11	21	81.2733
MS	GA?	?	?	2022	PNUSAS302976	SAMN30984153	SRR21684164	y	n	n	Ai	Ai5	507469	507469	229.174	200.133	52	51	52.16	4.61897	185228	85989	53	10	20	47.1664
LA	LA	Calcasieu	y	2022	PNUSAS302963	SAMN30984216	SRR21684231	y	n	n	Ai	Ai7	1120142	1120142	146.619	146.62	52	53	52.21	4.75449	74923	45254	108	20	40	69.086
LA	LA	Calcasieu	y	2022	PNUSAS302957	SAMN30984193	SRR21684203	y	n	n	Ai	Ai7	871438	871438	148.125	148.132	52	53	52.21	4.75914	74641	48944	116	22	41	54.2472
LA	LA	Ascension	y	2022	PNUSAS302955	SAMN30984195	SRR21684211	y	n	n	Ai	Ai5	938536	938536	146.837	146.839	52	53	52.17	4.75729	77076	45435	114	21	40	57.9375
LA	LA	Tangipahoa	y	2022	PNUSAS302838	SAMN30984220	SRR21684229	y	n	n	Ai	Ai7	589151	589151	241.611	241.655	53	53	52.25	4.77629	77749	43682	115	19	40	59.6103
LA	LA	St. Tammany	y	2022	PNUSAS302836	SAMN30984184	SRR21684197	y	n	n	Ai	Ai5	977492	977492	234.248	234.289	53	53	52.15	4.80007	108247	47014	105	14	33	95.4134
LA	LA	Jefferson	y	2022	PNUSAS302834	SAMN30984186	SRR21684207	y	n	n	Ai	Ai5	789803	789803	236.799	236.836	53	53	52.19	4.81836	82528	55585	113	18	36	77.6361
LA	LA	Jefferson	y	2022	PNUSAS302310	SAMN30951947	SRR21658897	y	n	n	Ai	Ai5	1205020	1205020	147.353	147.356	53	53	52.15	4.8157	81878	56147	99	19	37	73.7443
LA	LA	East Feliciana	y	2022	PNUSAS302304	SAMN30951656	SRR21658895	y	n	n	Ai	Ai5	1277324	1277324	147.424	147.429	53	53	52.14	4.79335	101519	63742	79	16	30	78.5719
GA	GA	UNKNOWN	no	2022	PNUSAS301705	SAMN30928211	SRR21631048	y	n	n	Ai	Ai5	1112416	1112416	271.127	208.975	51	51	52.15	4.67314	203078	137721	45	9	16	114.286
GA	GA	FULTON	y	2022	PNUSAS301698	SAMN30928213	SRR21631049	y	n	n	Ai	Ai1	622264	622264	283.385	283.54	51	51	52.2	4.63792	228142	111800	44	8	15	76.0638
MS	MS	Hinds	y	2022	PNUSAS301581	SAMN30927473	SRR21629134	y	n	n	Ai	Ai5	447813	447813	240.784	240.786	52	52	52.2	4.585	188264	92762	49	9	17	47.0345
MS	MS	Alcorn	y	2022	PNUSAS301578	SAMN30927470	SRR21629140	y	n	n	Ai	Ai3	800979	800979	240.278	240.281	52	52	52.11	4.71925	194721	86293	53	9	19	81.5632
SC	SC	MCCORMICK	y	2022	PNUSAS301490	SAMN30927254	SRR21628857	y	n	n	Ai	Ai1	989519	989519	241.435	241.505	52	52	52.22	4.6347	157123	86089	56	10	19	103.109
SC	SC	KERSHAW	y	2022	PNUSAS301476	SAMN30927263	SRR21628860	y	n	n	Ai	Ai6	730919	730919	235.473	235.541	51	51	52.2	4.6296	212170	144073	45	8	15	74.3634
AR	AR	Saline	y	2022	PNUSAS301441	SAMN30926515	SRR21628599	y	n	n	Ai	Ai7	570934	570934	240.161	240.201	52	52	52.17	4.75177	203088	139808	40	8	14	57.7164
MS	MS	Monroe	y	2022	PNUSAS301281	SAMN30926001	SRR21627137	y	n	n	Ai	Ai5	572004	572004	238.04	238.045	52	52	52.11	4.71154	188264	92622	53	10	18	57.799
MS	MS	Lawrence	y	2022	PNUSAS301276	SAMN30925961	SRR21627089	y	n	n	Ai	Ai5	703390	703390	237.258	237.265	52	52	52.1	4.76317	167588	92756	56	11	20	70.0741
LA	LA	Orleans	y	2022	PNUSAS300982	SAMN30890220	SRR21604380	y	n	n	Ai	Ai5	1115618	1115618	148.783	148.789	53	53	52.22	4.79662	72859	34115	133	24	46	69.2107
LA	LA	Terrebonne	y	2022	PNUSAS300977	SAMN30890225	SRR21604378	y	n	n	Ai	Ai5	1402376	1402376	144.627	144.629	53	53	52.13	4.79176	85495	52796	108	18	36	84.6548
GA	GA	HALL	y	2022	PNUSAS300687	SAMN30875179	SRR21594339	y	n	n	Ai	Ai1	409216	409216	284.487	284.591	51	51	52.28	4.64942	228157	148622	42	8	14	50.087
GA	GA	UNKNOWN	no	2022	PNUSAS300686	SAMN30875181	SRR21594343	y	n	n	Ai	Ai1	530041	530041	277.037	238.382	52	51	52.21	4.60799	228172	148622	39	8	14	59.287
GA	GA	FULTON	y	2022	PNUSAS300677	SAMN30875183	SRR21594348	y	n	n	Ai	Ai1	621936	621936	282.141	282.266	51	51	52.15	4.69219	200583	94808	46	9	16	74.8105
SC	SC	YORK	y	2022	PNUSAS300595	SAMN30874315	SRR21591353	y	n	n	Ai	Ai1	1364658	1364658	238.437	238.497	52	52	52.22	4.59026	212541	130477	41	9	15	141.79
LA	LA	Tangipahoa	y	2022	PNUSAS300376	SAMN30852944	SRR21566359	y	n	n	Ai	Ai7	632559	632559	147.738	147.742	52	52	52.28	4.73603	60309	38351	132	25	48	39.4653
AL	AL	Lee	y	2022	PNUSAS300256	SAMN30828077	SRR21547814	y	n	n	Ai	Ai5	1288842	1288842	242.458	242.411	52	52	52.14	4.68992	203754	153318	50	9	16	133.247
AL	AL	Shelby	y	2022	PNUSAS300252	SAMN30828112	SRR21547820	y	n	n	Ai	Ai3	1469303	1469303	238.385	238.347	52	52	52.12	4.74882	202555	95101	44	8	16	147.503
GA	GA	GORDON	y	2022	PNUSAS300045	SAMN30827224	SRR21547227	y	n	n	Ai	Ai2	321192	321192	300.994	300.999	50	50	52.08	4.78172	228506	148623	41	7	13	40.4363
GA	GA	GWINNETT	y	2022	PNUSAS300038	SAMN30827218	SRR21547223	y	n	n	Ai	Ai6	180545	180545	300.992	300.998	50	50	52.2	4.62863	202936	145166	48	10	16	23.4814
GA	GA	COBB	y	2022	PNUSAS300034	SAMN30827214	SRR21547219	y	n	n	Ai	Ai1	225420	225420	300.995	300.999	50	50	52.08	4.66192	215473	125478	44	9	15	29.1085
GA	GA	COBB	y	2022	PNUSAS300033	SAMN30827213	SRR21547222	y	n	n	Ai	Ai1	348818	348818	300.99	300.997	50	50	52.2	4.60389	211656	125754	44	9	15	45.6101
AL	AL	Coffee	y	2022	PNUSAS299516	SAMN30837121	SRR21549241	y	n	n	Ai	Ai5	902789	902789	225.004	225.073	52	52	52.13	4.6629	194951	151867	55	10	16	87.1398
AR	AR	Drew	y	2022	PNUSAS299465	SAMN30812749	SRR21535233	y	n	n	Ai	Ai7	682404	682404	240.66	240.713	52	52	52.17	4.64933	206250	127899	42	7	14	70.6532
NC	NC	MECKLENBURG	y	2022	PNUSAS299300	SAMN30810068	SRR21533295	y	n	n	Ai	Ai1	856831	856831	241.015	241.061	52	52	52.21	4.60572	233955	148622	40	8	14	89.6836
MS	MS	Noxubee	y	2022	PNUSAS299191	SAMN30809143	SRR21532769	y	n	n	Ai	Ai5	721751	721751	239.763	239.767	52	52	52.16	4.62226	185226	92622	52	11	20	74.8772
MS	MS	Grenada	y	2022	PNUSAS299187	SAMN30809147	SRR21532775	y	n	n	Ai	Ai5	685823	685823	239.502	239.508	52	52	52.17	4.62177	188265	85977	51	9	19	71.0801
MS	MS	Lawrence	y	2022	PNUSAS299184	SAMN30809150	SRR21532779	y	n	n	Ai	Ai7	887924	887924	232.982	223.257	51	51	52.11	4.76627	185078	97675	55	9	19	84.9942
MS	MS	Alcorn	y	2022	PNUSAS299175	SAMN30808958	SRR21531494	y	n	n	Ai	Ai5	536145	536145	239.544	239.546	51	52	52.12	4.71197	188266	92622	55	10	19	54.5126
MS	MS	Holmes	y	2022	PNUSAS299165	SAMN30808968	SRR21531483	y	n	n	Ai	Ai5	392046	392046	241.223	241.24	52	52	52.15	4.6474	151767	82423	68	12	23	40.6997
SC	SC	PICKENS	y	2022	PNUSAS299124	SAMN30808823	SRR21531261	y	n	n	Ai	Ai5	868583	868583	240.767	240.748	52	52	52.06	4.7298	187315	85076	59	10	19	88.4257
SC	SC	Greenville	y	2022	PNUSAS299119	SAMN30808884	SRR21531294	y	n	n	Ai	Ai1	1464310	1464310	240.347	240.381	52	52	52.21	4.60719	200583	131561	40	9	15	152.79
SC	SC	Lexington	y	2022	PNUSAS299106	SAMN30808873	SRR21531286	y	n	n	Ai	Ai1	756631	756631	242.255	242.235	52	52	52.13	4.64031	220059	131365	46	8	15	78.9991
MS	MS	Simpson	y	2022	PNUSAS298655	SAMN30756287	SRR21504659	y	n	n	Ai	Ai7	689752	689752	240.462	240.466	52	52	52.14	4.71351	188677	102415	50	9	17	70.3765
GA	GA	GLYNN	y	2022	PNUSAS298617	SAMN30751532	SRR21498448	y	n	n	Ai	Ai1	534630	534630	287.984	288.086	51	52	52.25	4.69695	228172	148622	39	8	14	65.5711
GA	GA	COBB	y	2022	PNUSAS298616	SAMN30751250	SRR21498863	y	n	n	Ai	Ai1	486268	486268	288.445	288.542	51	51	52.2	4.63943	200583	111800	44	9	16	60.4752
GA	GA	TROUP	y	2022	PNUSAS298609	SAMN30751407	SRR21498859	y	n	n	Ai	Ai1	572492	572492	289.168	289.272	51	52	52.21	4.60892	211771	148622	42	9	15	71.8503
SC	SC	ABBEVILLE	y	2022	PNUSAS298597	SAMN30748364	SRR21497993	y	n	n	Ai	Ai1	1429848	1429848	245.636	245.678	52	52	52.21	4.60699	194815	108707	49	10	17	152.487
NC	NC	PENDER	y	2022	PNUSAS298507	SAMN30742971	SRR21496406	y	n	n	Ai	Ai6	686865	686865	243.211	243.254	52	52	52.2	4.63247	203831	145192	41	9	16	72.129
NC	NC	DURHAM	y	2022	PNUSAS298494	SAMN30742974	SRR21496404	y	n	n	Ai	Ai1	668426	668426	243.05	243.095	52	52	52.2	4.63593	228112	125481	42	9	15	70.0943
LA	LA	Washington	y	2022	PNUSAS298331	SAMN30727394	SRR21487529	y	n	n	Ai	Ai5	1207847	1207847	148.752	148.754	53	53	52.25	4.63131	81620	45091	109	19	37	77.5896
LA	LA	Jefferson	y	2022	PNUSAS298329	SAMN30727400	SRR21487515	y	n	n	Ai	Ai5	1132317	1132317	147.625	147.628	53	53	52.15	4.81745	81877	50229	113	19	38	69.3978
LA	LA	Calcasieu	y	2022	PNUSAS298328	SAMN30727398	SRR21487516	y	n	n	Ai	Ai7	1205273	1205273	147.5	147.503	52	53	52.14	4.82143	97612	51062	106	13	30	73.7455
LA	LA	Livingston	y	2022	PNUSAS298326	SAMN30727393	SRR21487517	y	n	n	Ai	Ai5	1374583	1374583	145.614	145.618	52	52	52.16	4.73211	83998	47559	107	20	39	84.5971
LA	LA	East Baton Rouge	y	2022	PNUSAS298324	SAMN30727377	SRR21487503	y	n	n	Ai	Ai5	1197029	1197029	147.255	147.258	52	52	52.18	4.64822	101764	62685	90	15	30	75.8443
GA	GA	LOWNDES	y	2022	PNUSAS298291	SAMN30725607	SRR21484756	y	n	n	Ai	Ai6	282253	282253	279.618	279.733	51	51	52.2	4.63228	233957	148619	39	7	14	34.0822
KY	KY	Trigg	y	2022	PNUSAS297845	SAMN30710241	SRR21461244	y	n	n	Ai	Ai3	1375190	1375190	145.194	145.198	52	52	52.14	4.68008	162661	86288	60	10	20	85.3285
AR	AR	Saline	y	2022	PNUSAS297812	SAMN30693227	SRR21445017	y	n	n	Ai	Ai7	538566	538566	235.935	236.008	51	52	52.17	4.64807	206250	127899	39	7	14	54.6835
AR	AR	Faulkner	y	2022	PNUSAS297809	SAMN30693228	SRR21445061	y	n	n	Ai	Ai7	575553	575553	242.489	242.554	51	52	52.1	4.81533	203671	126088	48	8	15	57.9749
NC	Unk.	Out of State	no	2022	PNUSAS297639	SAMN30712346	SRR21463062	y	n	n	Ai	Ai1	572819	572819	240.73	240.774	52	52	52.18	4.64527	212541	148621	43	9	15	59.3753
NC	NC	IREDELL	y	2022	PNUSAS297638	SAMN30712345	SRR21462985	y	n	n	Ai	Ai1	787889	787889	240.295	240.342	52	52	52.2	4.60642	233963	194805	40	8	13	82.2089
NC	NC	DAVIDSON	y	2022	PNUSAS297620			n	excl. (no SRR)	excl. (no SRR)	N/A	N/A	n/a	n/a	n/a	n/a	n/a	n/a	n/a	n/a	n/a	n/a	n/a	n/a	n/a	n/a
SC	SC	YORK	y	2022	PNUSAS297572	SAMN30689686	SRR21443945	y	n	n	Ai	Ai1	1395702	1395702	238.14	238.173	52	52	52.17	4.64046	203076	111800	52	9	16	143.26
SC	SC	Lexington	y	2022	PNUSAS297571	SAMN30689685	SRR21443950	y	n	n	Ai	Ai1	1839976	1839976	238.035	238.071	52	52	52.2	4.60704	228154	148623	40	8	14	190.149
MS	MS	Lafayette	y	2022	PNUSAS297485	SAMN30685977	SRR21440092	y	n	n	Ai	Ai5	507936	507936	239.53	239.538	52	52	52.16	4.61953	195306	95794	49	9	16	52.6755
NC	NC	COLUMBUS	y	2022	PNUSAS297240	SAMN30689814	SRR21444144	y	n	n	Ai	Ai6	498488	498488	244.774	244.802	52	52	52.09	4.77647	233963	148622	41	7	14	51.0937
NC	NC	HALIFAX	y	2022	PNUSAS297238	SAMN30689826	SRR21444159	y	n	n	Ai	Ai1	588130	588130	243.212	243.241	52	52	52.21	4.6078	233964	194817	40	8	13	62.0898
MS	MS	Tishomingo	y	2022	PNUSAS297091	SAMN30649126	SRR21403989	y	n	n	Ai	Ai5	682322	682322	240.76	240.766	52	52	52.16	4.62105	164559	92694	56	11	20	71.0999
MS	MS	Webster	y	2022	PNUSAS297089	SAMN30649125	SRR21403979	y	n	n	Ai	Ai5	505845	505845	240.942	240.948	52	52	52.17	4.62049	188269	92622	53	9	18	52.7568
MS	MS	Newton	y	2022	PNUSAS297081	SAMN30649117	SRR21403984	y	n	n	Ai	Ai5	603040	603040	240.456	240.458	52	52	52.14	4.67849	187109	85989	65	10	19	61.988
LA	LA	Terrebonne	y	2022	PNUSAS297057	SAMN30648119	SRR21403245	y	n	n	Ai	Ai5	870501	870501	148.142	148.143	52	53	52.19	4.77444	76011	36184	128	24	47	54.0202
LA	LA	Jefferson	y	2022	PNUSAS297050	SAMN30648120	SRR21403270	y	n	n	Ai	Ai5	1135060	1135060	142.941	142.944	52	52	52.1	4.83289	107362	64953	87	15	29	67.1434
NC	NC	RANDOLPH	y	2022	PNUSAS297023	SAMN30648147	SRR21403266	y	n	n	Ai	Ai6	752376	752376	243.31	243.345	52	52	52.2	4.63256	203076	148623	45	10	16	79.0379
NC	NC	GASTON	y	2022	PNUSAS297013	SAMN30648149	SRR21403182	y	n	n	Ai	Ai1	709641	709641	242.134	242.165	52	52	52.21	4.60769	233968	194927	41	8	13	74.5881
GA	GA	COWETA	y	2022	PNUSAS296848	SAMN30632089	SRR21390025	y	n	n	Ai	Ai1	718349	718349	242.97	243.012	51	52	52.21	4.60811	233942	148622	41	8	14	75.7587
NC	NC	FORSYTH	y	2022	PNUSAS296675	SAMN30616735	SRR21377628	y	n	excl. (high length)	Ai	N/A	737212	737212	241.622	241.657	51	52	51.93	5.03055	200365	84951	68	10	19	70.823
NC	NC	UNKNOWN	no	2022	PNUSAS296666	SAMN30616746	SRR21377639	y	n	n	Ai	Ai1	681399	681399	240.805	240.85	52	52	52.12	4.70608	202948	111789	45	9	16	69.7394
SC	SC	HORRY	y	2022	PNUSAS296367	SAMN30600811	SRR21354618	y	n	n	Ai	Ai6	1445740	1445740	242.668	242.713	52	52	52.23	4.58769	210636	148623	40	8	14	152.961
SC	SC	YORK	y	2022	PNUSAS296317	SAMN30600566	SRR21354589	y	n	n	Ai	Ai1	865304	865304	243.705	243.699	52	53	52.23	4.60159	117785	54096	80	14	29	91.6536
SC	SC	EDGEFIELD	y	2022	PNUSAS296306	SAMN30601049	SRR21354796	y	n	n	Ai	Ai1	723935	723935	242.91	242.913	52	52	52.23	4.62856	121275	77963	76	11	23	75.9858
SC	SC	FLORENCE	y	2022	PNUSAS296300	SAMN30600545	SRR21354597	y	n	n	Ai	Ai6	1263546	1263546	243.872	243.873	52	53	52.24	4.67152	149725	93917	56	12	21	131.925
SC	SC	FLORENCE	y	2022	PNUSAS296297	SAMN30601097	SRR21354838	y	n	n	Ai	Ai6	764007	764007	240.529	240.525	52	53	52.26	4.61156	78293	50853	99	21	39	79.6972
GA	GA	DEKALB	y	2022	PNUSAS296087	SAMN30566358	SRR21303764	y	n	n	Ai	Ai1	527776	527776	282.178	282.34	51	51	52.21	4.60698	228127	148622	38	8	13	64.6713
GA	GA	LINCOLN	y	2022	PNUSAS296073	SAMN30566350	SRR21303791	y	n	n	Ai	Ai2	778827	778827	275.32	275.509	51	51	52.1	4.76869	202744	109049	46	8	15	89.9618
GA	GA	LINCOLN	y	2022	PNUSAS295936	SAMN30566008	SRR21297088	y	n	n	Ai	Ai2	642490	642490	280.437	280.618	51	51	52.13	4.68927	228014	145330	41	8	14	76.8716
NC	Unk.	Out of State	no	2022	PNUSAS295839	SAMN30596136	SRR21350294	y	n	n	Ai	Ai1	625657	625657	243.65	243.688	52	52	52.22	4.70738	233962	194817	41	8	13	64.7719
NC	NC	ONSLOW	y	2022	PNUSAS295834	SAMN30596135	SRR21350292	y	n	n	Ai	Ai3	633391	633391	241.88	241.918	52	52	52.2	4.63235	227983	125608	39	8	14	66.1508
NC	NC	Brunswick	y	2022	PNUSAS295833	SAMN30596141	SRR21350296	y	n	n	Ai	Ai6	702626	702626	243.328	243.366	52	53	52.2	4.6303	212170	140728	44	8	15	73.8536
NC	NC	IREDELL	y	2022	PNUSAS295831	SAMN30596162	SRR21350291	y	n	n	Ai	Ai1	577142	577142	243.745	243.782	52	52	52.2	4.60597	228127	148622	41	8	14	61.0885
NC	NC	GASTON	y	2022	PNUSAS295828	SAMN30596131	SRR21350290	y	n	n	Ai	Ai1	599914	599914	242.607	242.646	52	52	52.21	4.60849	233957	125481	43	8	14	63.1682
NC	NC	Brunswick	y	2022	PNUSAS295826	SAMN30596133	SRR21350285	y	n	n	Ai	Ai6	434734	434734	240.788	240.827	52	52	52.2	4.63061	212170	145623	43	8	14	45.2152
NC	NC	UNKNOWN	no	2022	PNUSAS295820	SAMN30596130	SRR21350282	y	n	n	Ai	Ai3	770793	770793	241.823	241.871	52	52	52.14	4.68992	228258	125609	45	8	15	79.4956
AR	AR	Baxter	y	2022	PNUSAS295788	SAMN30561408	SRR21295374	y	n	n	Ai	Ai7	469616	469616	237.473	237.531	51	52	52.16	4.7471	203649	126607	42	7	14	46.9907
NC	NC	ORANGE	y	2022	PNUSAS295580	SAMN30557579	SRR21292035	y	n	n	Ai	Ai6	624490	624490	243.011	243.049	52	52	52.2	4.63257	212170	145406	42	8	15	65.5229
NC	NC	MECKLENBURG	y	2022	PNUSAS295571	SAMN30557573	SRR21292027	y	n	n	Ai	Ai1	838574	838574	241.795	241.822	52	52	52.17	4.63071	211763	111800	50	8	15	87.5781
NC	NC	RUTHERFORD	y	2022	PNUSAS295569	SAMN30557576	SRR21292029	y	n	n	Ai	Ai1	842270	842270	241.898	241.928	52	52	52.18	4.64783	233955	148622	41	8	14	87.6779
MS	MS	Kemper	y	2022	PNUSAS295420	SAMN30556830	SRR21291801	y	n	n	Ai	Ai5	848991	848991	239.427	239.43	51	52	52.1	4.81306	187048	95794	55	9	18	84.4672
MS	MS	Monroe	y	2022	PNUSAS295410	SAMN30556807	SRR21291776	y	n	n	Ai	Ai5	580994	580994	238.159	238.163	52	52	52.17	4.61922	167581	85989	56	10	20	59.9106
GA	GA	BIBB	y	2022	PNUSAS295302	SAMN30524929	SRR21221389	y	n	n	Ai	Ai1	267872	267872	277.661	277.859	50	51	52.2	4.63352	228123	125537	39	9	15	32.1156
GA	GA	MORGAN	y	2022	PNUSAS295293	SAMN30524923	SRR21224251	y	n	n	Ai	Ai1	272138	272138	275.835	276.062	50	51	52.2	4.63417	207800	111800	45	9	16	32.4097
GA	GA	MORGAN	y	2022	PNUSAS295290	SAMN30524937	SRR21221293	y	n	n	Ai	Ai1	306295	306295	276.883	277.104	50	51	52.2	4.63457	228034	125481	45	9	15	36.6126
NC	NC	UNION	y	2022	PNUSAS295246	SAMN30524271	SRR21221285	y	n	n	Ai	Ai1	825691	825691	242.326	242.375	52	52	52.2	4.60618	233964	148622	42	8	14	86.8859
NC	NC	Stanly	y	2022	PNUSAS295243	SAMN30524274	SRR21220025	y	n	n	Ai	Ai1	904395	904395	238.64	238.694	52	52	52.21	4.60003	207454	128561	45	9	15	93.8468
NC	NC	MECKLENBURG	y	2022	PNUSAS295240	SAMN30524266	SRR21220023	y	n	n	Ai	Ai1	734440	734440	240.966	241.005	52	52	52.2	4.60682	207454	111800	46	9	16	76.838
LA	LA	Tangipahoa	y	2022	PNUSAS295013	SAMN30521539	SRR21209242	y	n	n	Ai	Ai5	452288	452288	231.349	231.377	53	53	52.07	4.83013	82512	44025	133	19	39	43.3291
LA	LA	Lafayette	y	2022	PNUSAS295009	SAMN30521542	SRR21209950	y	n	n	Ai	Ai7	768139	768139	238.596	238.634	53	53	52.17	4.82755	80292	48133	112	17	37	75.9348
LA	LA	Jefferson	y	2022	PNUSAS294705	SAMN30479086	SRR21210044	y	n	n	Ai	Ai5	1809968	1809968	144.688	144.692	52	52	52.09	4.82873	107806	74526	74	14	27	108.469
GA	GA	NEWTON	y	2022	PNUSAS294267	SAMN30469012	SRR21227780	y	n	n	Ai	Ai7	276720	276720	274.217	274.455	50	51	52.23	4.63585	271971	157927	41	7	12	32.751
GA	GA	COBB	y	2022	PNUSAS294260	SAMN30469009	SRR21228002	y	n	n	Ai	Ai1	224177	224177	278.859	279.089	50	51	52.19	4.62977	211689	111800	49	9	16	27.0163
GA	GA	CHEROKEE	y	2022	PNUSAS294256	SAMN30469005	SRR21228634	y	n	n	Ai	Ai2	309979	309979	278.956	279.201	50	51	52.19	4.63223	234865	148622	36	7	13	37.3507
GA	GA	UNKNOWN	no	2022	PNUSAS293865	SAMN30448085	SRR21226815	y	n	n	Ai	Ai1	652505	652505	280.125	218.613	52	51	52.21	4.60864	212541	111800	41	9	15	70.6127
GA	GA	STEPHENS	y	2022	PNUSAS293847	SAMN30448067	SRR21226543	y	n	n	Ai	Ai1	964354	964354	276.596	220.805	52	51	52.21	4.60723	233956	195305	38	7	13	104.113
GA	GA	CHEROKEE	y	2022	PNUSAS293838	SAMN30448063	SRR21226833	y	n	n	Ai	Ai1	652579	652579	278.059	278.312	51	51	52.21	4.60806	212541	129419	43	8	15	78.7915
MS	MS	Alcorn	y	2022	PNUSAS293756	SAMN30446455	SRR21164662	y	n	n	Ai	Ai5	633184	633184	238.343	238.348	51	51	51.98	4.76542	185291	92622	57	10	20	63.3381
MS	MS	Lincoln	y	2022	PNUSAS293754	SAMN30446453	SRR21164527	y	n	n	Ai	Ai5	610571	610571	238.009	238.015	51	52	52.1	4.81099	189902	106445	64	10	18	60.413
MS	MS	Hinds	y	2022	PNUSAS293751	SAMN30446399	SRR21164538	y	n	n	Ai	Ai5	628603	628603	237.708	237.71	51	52	52.13	4.68386	167588	105885	62	11	19	63.8041
MS	MS	Hinds	y	2022	PNUSAS293750	SAMN30446398	SRR21164707	y	n	n	Ai	Ai5	656094	656094	238.397	238.402	52	52	52.16	4.62398	167588	85989	56	11	20	67.6528
SC	SC	Greenville	y	2022	PNUSAS293505	SAMN30440754	SRR21226853	y	n	n	Ai	Ai5	698909	698909	238.269	216.295	52	52	52.13	4.69046	190043	85077	57	10	18	67.733
SC	SC	ANDERSON	y	2022	PNUSAS293504	SAMN30440658	SRR21226855	y	n	n	Ai	Ai6	534583	534583	243.698	243.723	52	52	52.21	4.63014	233963	121308	46	8	14	56.2764
SC	SC	RICHLAND	y	2022	PNUSAS293497	SAMN30440615	SRR21226800	y	n	n	Ai	Ai1	522773	522773	243.876	243.912	52	52	52.22	4.60293	212541	111800	47	8	16	55.4
SC	SC	Lexington	y	2022	PNUSAS293027	SAMN30412706	SRR21138480	y	n	n	Ai	Ai1	2476792	2476792	239.086	239.136	52	53	52.21	4.60203	203076	113687	49	8	15	257.377
SC	SC	FLORENCE	y	2022	PNUSAS293024	SAMN30412709	SRR21138522	y	n	n	Ai	Ai1	2629455	2629455	239.717	239.771	52	52	52.2	4.6039	228127	148623	49	8	14	273.853
LA	LA	Tangipahoa	y	2022	PNUSAS293004	SAMN30413081	SRR21138433	y	n	excl. (low GC)	Ai	N/A	920217	920217	147.209	147.216	52	52	51.8	4.97832	77346	38587	134	22	45	54.4229
SC	SC	Greenville	y	2022	PNUSAS292680	SAMN30388502	SRR21124108	y	n	n	Ai	Ai1	977148	977148	244.193	244.259	52	52	52.22	4.60591	140398	77113	63	11	21	103.626
SC	SC	Charleston	y	2022	PNUSAS292673	SAMN30388495	SRR21124104	y	n	n	Ai	Ai6	1086749	1086749	216.08	216.144	52	53	52.18	4.71017	129413	61802	73	13	26	99.7246
SC	SC	HORRY	y	2022	PNUSAS292667	SAMN30388513	SRR21124103	y	n	n	Ai	Ai6	767263	767263	239.024	239.087	52	52	52.24	4.62483	92088	61645	80	16	30	79.3189
LA	LA	St. Tammany	y	2022	PNUSAS292455	SAMN30376357	SRR21109216	y	n	n	Ai	Ai5	622801	622801	149.214	149.214	52	52	52.11	4.84204	62576	34841	145	26	52	38.3849
LA	LA	St. Tammany	y	2022	PNUSAS292444	SAMN30376346	SRR21109222	y	n	n	Ai	Ai5	524682	524682	148.15	148.151	52	52	52.24	4.78641	64617	31188	148	25	51	32.4802
NC	NC	PAMLICO	y	2022	PNUSAS292346	SAMN30370714	SRR21102879	y	n	n	Ai	Ai3	480859	480859	243.231	243.279	52	52	52.15	4.65928	228348	95847	45	8	14	50.2101
NC	NC	HARNETT	y	2022	PNUSAS292344	SAMN30370713	SRR21103065	y	n	n	Ai	Ai6	461616	461616	243.143	243.198	52	52	52.2	4.6308	203076	95069	48	10	18	48.4804
NC	NC	RANDOLPH	y	2022	PNUSAS291823	SAMN30346571	SRR21085613	y	n	n	Ai	Ai1	589201	589201	242.558	242.608	52	52	52.2	4.6061	211689	125481	43	9	15	62.0613
NC	NC	GASTON	y	2022	PNUSAS291821	SAMN30346572	SRR21085629	y	n	n	Ai	Ai6	542517	542517	241.133	241.197	52	52	52.2	4.63201	212169	145406	44	9	15	56.4922
GA	GA	FULTON	y	2022	PNUSAS291727	SAMN30346100	SRR21083425	y	n	n	Ai	Ai1	331177	331177	300.995	300.998	51	51	52.2	4.63146	231964	148621	40	8	14	43.0461
GA	GA	CHATHAM	y	2022	PNUSAS291721	SAMN30346065	SRR21083417	y	n	n	Ai	Ai6	331034	331034	300.995	300.996	51	51	52.2	4.63053	204155	155350	38	9	15	43.0359
GA	GA	UNKNOWN	no	2022	PNUSAS291705	SAMN30346074	SRR21083401	y	n	n	Ai	Ai1	464391	464391	288.746	216.304	52	51	52.21	4.60713	228127	148622	40	8	14	50.9082
AL	AL	Mobile	y	2022	PNUSAS291635	SAMN30343469	SRR21082768	y	n	n	Ai	Ai5	938738	938738	240.558	240.609	51	52	52.14	4.65522	190286	109052	54	10	17	97.0286
GA	GA	DEKALB	y	2022	PNUSAS291529	SAMN30325339	SRR21070907	y	n	n	Ai	Ai1	386558	386558	287.488	287.599	51	51	52.21	4.63616	235742	194926	39	8	13	47.9501
GA	GA	COLUMBIA	y	2022	PNUSAS291511	SAMN30325337	SRR21070918	y	n	n	Ai	Ai1	577539	577539	281.636	281.77	51	51	52.17	4.68502	231476	148622	41	8	14	69.4529
GA	GA	GLYNN	y	2022	PNUSAS291507	SAMN30325324	SRR21070816	y	n	n	Ai	Ai6	300389	300389	284.474	284.591	51	51	52.14	4.6863	233954	148624	38	8	15	36.4767
GA	GA	CHEROKEE	y	2022	PNUSAS291488	SAMN30325212	SRR21070732	y	n	n	Ai	Ai2	314889	314889	267.117	267.469	50	51	52.19	4.63227	229939	148623	41	7	13	36.3397
GA	GA	TIFT	y	2022	PNUSAS291265	SAMN30313961	SRR21054222	y	n	n	Ai	Ai6	607745	607745	285.364	285.492	51	51	52.2	4.6304	212170	148623	38	8	15	74.9256
GA	GA	HOUSTON	y	2022	PNUSAS291259	SAMN30313988	SRR21054315	y	n	n	Ai	Ai1	478716	478716	284.498	284.641	51	51	52.2	4.60668	200583	112185	45	9	16	59.1437
GA	GA	CHEROKEE	y	2022	PNUSAS291036	SAMN30287018	SRR21030045	y	n	n	Ai	Ai2	573119	573119	283.178	283.378	51	51	52.19	4.63312	229878	148622	38	7	13	70.0832
GA	GA	PIERCE	y	2022	PNUSAS290948	SAMN30283381	SRR21026357	y	n	n	Ai	Ai6	522770	522770	250.959	250.979	51	52	52.2	4.6315	212170	145192	41	8	15	56.6552
LA	LA	Orleans	y	2022	PNUSAS290842	SAMN30282877	SRR21026029	y	n	n	Ai	Ai5	494638	494638	241.852	241.877	52	52	52.09	4.96634	74899	44386	123	22	43	48.1785
MS	MS	Forrest	y	2022	PNUSAS290704	SAMN30282208	SRR21025488	y	n	n	Ai	Ai5	616836	616836	237.073	237.076	51	52	52.12	4.6741	162667	85989	54	11	20	62.5731
MS	MS	Choctaw	y	2022	PNUSAS290700	SAMN30282213	SRR21025493	y	n	n	Ai	Ai7	731726	731726	237.133	237.133	51	52	52.17	4.7666	190221	102388	47	8	17	72.8051
MS	MS	Winston	y	2022	PNUSAS290699	SAMN30282212	SRR21025557	y	n	n	Ai	Ai5	765035	765035	238.34	238.342	52	52	52.14	4.65309	162849	82700	66	11	21	78.3734
NC	NC	CUMBERLAND	y	2022	PNUSAS290629	SAMN30281393	SRR21023990	y	n	n	Ai	Ai6	253834	253834	232.213	203.89	52	53	52.24	4.61426	203077	102809	47	9	17	23.9903
NC	NC	BEAUFORT	y	2022	PNUSAS290620	SAMN30281392	SRR21024016	y	n	n	Ai	Ai6	304154	304154	231.618	203.536	52	52	52.08	4.68867	206290	109614	44	9	16	28.2284
SC	SC	Lexington	y	2022	PNUSAS290553	SAMN30265261	SRR21016664	y	n	n	Ai	Ai1	1546283	1546283	243.791	243.822	52	52	52.2	4.60469	220063	148623	45	8	14	163.744
SC	SC	ANDERSON	y	2022	PNUSAS290548	SAMN30265258	SRR21016641	y	n	n	Ai	Ai1	1143269	1143269	240.656	240.699	52	52	52.19	4.63123	212422	173351	43	9	14	118.827
LA	LA	East Baton Rouge	y	2022	PNUSAS290524	SAMN30261986	SRR21013133	y	n	n	Ai	Ai5	1126490	1126490	240.042	240.076	52	53	52.1	4.8403	178624	105890	62	10	19	111.739
NC	NC	CATAWBA	y	2022	PNUSAS289366	SAMN30196690	SRR20964330	y	n	n	Ai	Ai1	807091	807091	243.702	243.749	52	52	52.1	4.72807	228142	148622	41	8	14	83.2091
NC	Unk.	Out of State	no	2022	PNUSAS289359	SAMN30196721	SRR20964189	y	n	n	Ai	Ai1	551507	551507	243.517	243.57560103498233	52	52	52.2	4.60549	233951	176505	41	8	13	58.3293
NC	NC	LINCOLN	y	2022	PNUSAS289358	SAMN30196701	SRR20964139	y	n	n	Ai	Ai1	587700	587700	244.04	244.089	52	52	52.21	4.60591	212179	148622	41	9	15	62.2837
NC	NC	SCOTLAND	y	2022	PNUSAS289357	SAMN30196730	SRR20964269	y	n	n	Ai	Ai6	522222	522222	244.21	244.256	52	52	52.2	4.63063	212168	145406	40	8	15	55.0871
SC	SC	FAIRFIELD	y	2022	PNUSAS289315	SAMN30196714	SRR20964561	y	n	n	Ai	Ai1	647959	647959	242.815	242.838	52	52	52.21	4.63373	163113	106804	55	10	19	67.9115
SC	SC	Greenville	y	2022	PNUSAS289298	SAMN30196665	SRR20964618	y	n	n	Ai	Ai1	598744	598744	243.611	243.64	52	52	52.21	4.60457	182360	111800	48	9	17	63.3585
SC	SC	Lexington	y	2022	PNUSAS289284	SAMN30196662	SRR20964339	y	n	n	Ai	Ai1	811366	811366	245.417	245.443	52	52	52.21	4.60773	203618	95049	44	9	16	86.4347
VA	VA	Arlington	y	2022	PNUSAS288907	SAMN30192053	SRR20959667	y	n	n	Ai	Ai6	1097128	1097128	238.653	238.697	52	52	52.17	4.71425	202561	125604	44	10	17	111.092
GA	GA	CHEROKEE	y	2022	PNUSAS288868	SAMN30167897	SRR20868897	y	n	n	Ai	Ai2	921057	921057	244.124	244.164	52	52	52.19	4.63345	233946	148622	37	7	13	97.0639
GA	GA	COBB	y	2022	PNUSAS288865	SAMN30167940	SRR20862402	y	n	n	Ai	Ai1	921294	921294	244.114	244.153	52	52	52.2	4.60553	228157	148622	40	8	14	97.6734
GA	GA	GWINNETT	y	2022	PNUSAS288861	SAMN30167948	SRR20862222	y	n	n	Ai	Ai6	1044629	1044629	243.922	243.962	52	52	52.2	4.63103	212170	145192	43	8	15	110.053
NC	NC	MECKLENBURG	y	2022	PNUSAS288718	SAMN30153644	SRR20829112	y	n	n	Ai	Ai1	585970	585970	241.256	241.307	52	52	52.21	4.60789	233964	148622	41	8	14	61.3659
LA	LA	Jefferson	y	2022	PNUSAS288697	SAMN30151699	SRR20825407	y	n	n	Ai	Ai5	848462	848462	148.431	148.439	52	52	52.22	4.65375	82700	46761	99	19	36	54.1248
LA	LA	Orleans	y	2022	PNUSAS288388	SAMN30121995	SRR20791262	y	n	n	Ai	Ai5	922126	922126	233.671	233.7	52	53	52.13	4.81735	121336	61479	83	13	26	89.4631
GA	GA	Richmond	y	2022	PNUSAS288261	SAMN30111076	SRR20771340	y	n	n	Ai	Ai1	368720	368720	287.657	287.605	51	51	52.21	4.60726	228112	148622	39	8	14	46.0383
GA	GA	FULTON	y	2022	PNUSAS288220	SAMN30110364	SRR20774913	y	n	n	Ai	Ai1	407582	407582	300.978	300.992	51	52	52.21	4.60686	212178	148622	40	9	15	53.258
GA	GA	CHEROKEE	y	2022	PNUSAS288216	SAMN30110387	SRR20773591	y	n	n	Ai	Ai2	301319	301319	300.99	300.995	51	51	52.13	4.66291	233946	148621	42	7	14	38.9005
KY	KY	Bell	y	2022	PNUSAS288079	SAMN30104339	SRR20751629	y	n	n	Ai	Ai6	701625	701625	148.537	148.54	51	52	52.2	4.62572	195203	108242	49	9	18	45.0603
AL	AL	Houston	y	2022	PNUSAS287821	SAMN30100853	SRR20749163	y	n	n	Ai	Ai5	782025	782025	240.087	240.124	52	52	52.22	4.60707	195440	110665	49	10	16	81.5131
LA	LA	Orleans	y	2022	PNUSAS287057	SAMN30056216	SRR20715605	y	n	n	Ai	Ai5	1020362	1020362	148.012	148.01	52	52	52.12	4.77914	100276	59625	91	16	31	63.2017
SC	SC	RICHLAND	y	2022	PNUSAS286981	SAMN30077839	SRR20728481	y	n	n	Ai	Ai1	1230669	1230669	241.491	241.583	52	52	52.16	4.70358	200583	97459	49	9	16	126.394
LA	LA	St. Tammany	y	2022	PNUSAS286526	SAMN30056229	SRR20715613	y	n	n	Ai	Ai5	791466	791466	146.885	146.894	52	52	52.1	4.90765	82399	51263	108	20	38	47.3784
LA	LA	Jefferson	y	2022	PNUSAS286525	SAMN30056228	SRR20715608	y	n	n	Ai	Ai5	845022	845022	148.812	148.821	52	53	52.18	4.80349	73862	42082	120	23	44	52.3592
LA	LA	Orleans	y	2022	PNUSAS286522	SAMN30056235	SRR20715600	y	n	n	Ai	Ai5	768657	768657	148.272	148.278	52	53	52.21	4.76263	60179	39617	128	26	50	47.8612
MS	MS	Madison	y	2022	PNUSAS286244	SAMN29993941	SRR20666429	y	n	n	Ai	Ai5	432163	432163	237.557	237.561	52	52	52.19	4.5808	187047	92694	52	9	18	44.8236
GA	GA	FRANKLIN	y	2022	PNUSAS285621	SAMN29969509	SRR20648324	y	n	n	Ai	Ai1	461544	461544	263.72	184.77	51	51	52.21	4.60651	207782	128561	39	9	15	44.936
GA	GA	HENRY	y	2022	PNUSAS285607	SAMN29969521	SRR20648242	y	n	n	Ai	Ai1	224647	224647	278.055	278.406	50	51	52.2	4.60497	203611	106781	46	9	17	27.1461
MS	MS	Lamar	y	2022	PNUSAS285559	SAMN29939320	SRR20631646	y	n	n	Ai	Ai5	802565	802565	237.477	237.489	51	52	52.13	4.682	181361	92756	63	11	20	81.4162
MS	MS	Madison	y	2022	PNUSAS285558	SAMN29939305	SRR20631403	y	n	n	Ai	Ai5	799796	799796	233.083	197.047	51	51	52.16	4.62137	189901	92694	53	9	18	74.4403
MS	MS	Pontotoc	y	2022	PNUSAS285552	SAMN29939316	SRR20631870	y	n	n	Ai	Ai5	831152	831152	239.149	239.152	52	52	52.21	4.57695	167588	92622	52	9	18	86.8571
MS	MS	Lamar	y	2022	PNUSAS285550	SAMN29939328	SRR20631349	y	n	n	Ai	Ai5	897467	897467	237.792	237.797	52	52	52.14	4.65417	170120	92694	63	12	21	91.7083
LA	LA	Terrebonne	y	2022	PNUSAS285212	SAMN29894872	SRR20423160	y	n	n	Ai	Ai5	1130544	1130544	143.234	143.238	52	52	52.14	4.7612	105229	62361	90	17	32	68.0228
LA	LA	Jefferson	y	2022	PNUSAS285210	SAMN29894916	SRR20427345	y	n	n	Ai	Ai5	1015801	1015801	147.079	147.087	52	53	52.15	4.82174	77076	49158	116	21	41	61.9724
LA	LA	St. Tammany	y	2022	PNUSAS285144	SAMN29893414	SRR20414496	y	n	n	Ai	Ai5	1606257	1606257	145.804	145.807	53	53	52.09	4.83117	117868	73437	74	14	27	96.9542
LA	LA	Jefferson	y	2022	PNUSAS284710	SAMN29851865	SRR20331166	y	n	n	Ai	Ai5	1313440	1313440	146.485	146.486	52	52	52.1	4.803	123069	75048	72	12	25	80.1166
LA	LA	Orleans	y	2022	PNUSAS284707	SAMN29852050	SRR20331380	y	n	n	Ai	Ai5	1113947	1113947	141.642	141.642	52	52	52.19	4.58846	142326	85989	60	13	23	68.7731
LA	LA	Orleans	y	2022	PNUSAS284704	SAMN29852057	SRR20331378	y	n	n	Ai	Ai5	794383	794383	147.413	147.414	52	52	52.13	4.79436	106667	70130	77	14	28	48.8503
LA	LA	Jefferson	y	2022	PNUSAS284703	SAMN29851887	SRR20331160	y	n	n	Ai	Ai5	966171	966171	147.054	147.057	52	52	52.13	4.79133	101764	55855	87	16	31	59.3075
SC	SC	YORK	y	2022	PNUSAS284698	SAMN29851202	SRR20331004	y	n	n	Ai	Ai1	876737	876737	217.06	217.114	52	52	52.2	4.60481	206310	112186	49	10	16	82.665
SC	SC	GREENWOOD	y	2022	PNUSAS284691	SAMN29851204	SRR20331008	y	n	n	Ai	Ai1	1230437	1230437	209.75	209.8	52	52	52.2	4.6045	212164	125481	43	9	15	112.114
MS	MS	Choctaw	y	2022	PNUSAS284639	SAMN29844659	SRR20325584	y	n	n	Ai	Ai5	681297	681297	238.425	238.426	52	52	52.15	4.64868	188264	92762	63	10	18	69.8858
MS	MS	Alcorn	y	2022	PNUSAS284630	SAMN29844575	SRR20325570	y	n	n	Ai	Ai3	610110	610110	239.062	239.065	52	52	52.14	4.68206	173252	90398	50	9	18	62.3039
GA	GA	FAYETTE	y	2022	PNUSAS284414	SAMN29827314	SRR20307735	y	n	n	Ai	Ai3	404166	404166	300.988	300.991	51	51	52.12	4.8132	194929	95101	57	9	18	50.5484
GA	GA	FORSYTH	y	2022	PNUSAS284413	SAMN29827307	SRR20307733	y	n	n	Ai	Ai1	371884	371884	300.986	300.992	51	51	52.21	4.6055	212541	148615	39	9	14	48.6084
GA	GA	HALL	y	2022	PNUSAS284403	SAMN29827513	SRR20307770	y	n	n	Ai	Ai1	208464	208464	300.989	300.993	51	51	52.12	4.7118	212102	112340	44	9	16	26.6335
GA	GA	UNKNOWN	no	2022	PNUSAS284402	SAMN29826396	SRR20307349	y	n	n	Ai	Ai1	906191	906191	280.246	224.522	52	51	52.21	4.60824	228172	148622	40	8	14	99.2605
GA	GA	COBB	y	2022	PNUSAS284391	SAMN29826410	SRR20307352	y	n	n	Ai	Ai1	356299	356299	280.753	280.943	51	51	52.2	4.60445	211656	125478	42	9	15	43.4648
MS	MS	Rankin	y	2022	PNUSAS284082	SAMN29798982	SRR20285492	y	n	n	Ai	Ai5	731388	731388	238.614	238.616	52	52	52.14	4.64848	164563	82423	66	11	22	75.087
MS	MS	Simpson	y	2022	PNUSAS284079	SAMN29798968	SRR20285491	y	n	n	Ai	Ai5	658265	658265	238.687	238.69	51	52	52.1	4.80235	149473	82700	67	13	24	65.4347
MS	MS	Tate	y	2022	PNUSAS284077	SAMN29798960	SRR20285502	y	n	n	Ai	Ai5	688546	688546	238.195	238.2	52	52	52.14	4.64838	188266	92694	59	10	18	70.5665
MS	MS	DeSoto	y	2022	PNUSAS284075	SAMN29798952	SRR20285494	y	n	n	Ai	Ai5	851854	851854	239.097	239.1	52	52	52.2	4.58	189901	95794	49	9	17	88.9418
MS	MS	Forrest	y	2022	PNUSAS284073	SAMN29798940	SRR20285490	y	n	n	Ai	Ai5	873209	873209	238.162	238.162	52	52	52.13	4.67625	181395	92622	63	11	20	88.9452
SC	SC	MARLBORO	y	2022	PNUSAS284050	SAMN29802072	SRR20290348	y	n	n	Ai	Ai6	861629	861629	241.566	241.607	52	52	52.19	4.66427	148624	83578	63	12	23	89.2564
SC	SC	KERSHAW	y	2022	PNUSAS284044	SAMN29802059	SRR20289229	y	n	n	Ai	Ai1	2141755	2141755	231.802	231.849	52	52	52.2	4.60536	212542	94809	44	9	16	215.624
SC	SC	RICHLAND	y	2022	PNUSAS284036	SAMN29802155	SRR20288878	y	n	n	Ai	Ai1	673368	673368	242.976	243.02	52	52	52.14	4.74446	162984	84951	59	11	21	68.976
NC	Unk.	Out of State	no	2022	PNUSAS283963	SAMN29826188	SRR20307024	y	n	n	Ai	Ai1	973295	973295	240.009	240.051	52	52	52.08	4.66688	207782	95069	49	9	16	100.118
NC	NC	Richmond	y	2022	PNUSAS283947	SAMN29795457	SRR20282259	y	n	n	Ai	Ai1	683225	683225	243.468	243.53	52	52	52.21	4.60623	233957	148622	42	8	14	72.2347
NC	NC	UNKNOWN	no	2022	PNUSAS283942	SAMN29795452	SRR20282260	y	n	n	Ai	Ai1	496800	496800	241.863	241.92	52	52	52.21	4.59681	228157	148622	39	8	14	52.2848
GA	GA	COBB	y	2022	PNUSAS283707	SAMN29794627	SRR20281281	y	n	n	Ai	Ai1	1168761	1168761	240.387	240.429	52	52	52.2	4.60689	206306	112185	46	10	16	121.982
GA	GA	CHEROKEE	y	2022	PNUSAS283706	SAMN29794636	SRR20281285	y	n	n	Ai	Ai2	701546	701546	270.178	270.464	51	51	52.13	4.66038	201111	109049	46	8	15	81.3851
GA	GA	FLOYD	y	2022	PNUSAS283703	SAMN29794637	SRR20281287	y	n	n	Ai	Ai1	547863	547863	277.153	277.417	51	51	52.2	4.63575	212541	125480	42	9	15	65.5403
GA	GA	GILMER	y	2022	PNUSAS283677	SAMN29794630	SRR20281280	y	n	n	Ai	Ai1	478732	478732	277.012	277.261	51	51	52.17	4.64061	202697	128562	50	8	15	57.1797
GA	GA	COWETA	y	2022	PNUSAS283675	SAMN29794632	SRR20281279	y	n	n	Ai	Ai1	282873	282873	277.554	277.8	51	51	52.2	4.605	207454	125481	43	9	15	34.1139
GA	GA	FULTON	y	2022	PNUSAS283674	SAMN29794633	SRR20281283	y	n	n	Ai	Ai1	346103	346103	282.107	282.36	51	51	52.2	4.63561	231586	189378	37	8	13	42.1442
GA	GA	UNKNOWN	no	2022	PNUSAS283660	SAMN29794635	SRR20281286	y	n	n	Ai	Ai2	1310408	1310408	234.84	223.372	52	52	52.14	4.65704	234456	148622	37	7	13	128.933
NC	Unk.	Out of State	no	2022	PNUSAS283236	SAMN29756238	SRR20210207	y	n	n	Ai	Ai1	676405	676405	241.54	241.48	52	52	52.21	4.60653	233964	148622	42	8	14	70.9249
NC	NC	PENDER	y	2022	PNUSAS283231	SAMN29756233	SRR20210210	y	n	n	Ai	Ai6	741639	741639	242.981	242.922	52	52	52.2	4.63219	206338	145646	43	9	15	77.7958
NC	NC	GASTON	y	2022	PNUSAS283228	SAMN29756232	SRR20210813	y	n	n	Ai	Ai1	769165	769165	241.487	241.424	52	52	52.2	4.6358	231442	148622	42	8	14	80.1237
SC	SC	Lexington	y	2022	PNUSAS283176	SAMN29755254	SRR20206872	y	n	n	Ai	Ai1	996739	996739	242.441	242.449	52	52	52.22	4.60687	195365	111800	46	8	15	104.91
SC	SC	KERSHAW	y	2022	PNUSAS283170	SAMN29755234	SRR20205959	y	n	n	Ai	Ai1	886659	886659	244.637	244.633	52	52	52.21	4.60412	179749	111800	50	9	18	94.2233
MS	MS	Kemper	y	2022	PNUSAS283022	SAMN29719382	SRR20168220	y	n	n	Ai	Ai5	882348	882348	231.61	220.374	52	52	52.18	4.62471	187266	92694	52	11	19	86.234
MS	MS	Jones	y	2022	PNUSAS283021	SAMN29719383	SRR20168268	y	n	n	Ai	Ai5	672827	672827	237.602	237.606	51	51	52.01	4.73911	167578	92694	64	11	20	67.467
MS	?	?	?	2022	PNUSAS283019	SAMN29719385	SRR20168108	y	n	n	Ai	Ai5	732633	732633	232.079	223.246	51	51	52.08	4.71246	186655	92622	65	9	18	70.788
MS	?	?	?	2022	PNUSAS283018	SAMN29719386	SRR20168062	y	n	n	Ai	Ai5	642046	642046	232.084	219.032	52	51	52.14	4.65116	188265	92622	59	10	19	62.2722
GA	GA	Richmond	y	2022	PNUSAS282237	SAMN29633623	SRR20080113	y	n	n	Ai	Ai1	447175	447175	279.389	279.511	51	51	52.21	4.6075	233967	194817	38	8	13	54.2433
GA	GA	JEFFERSON	y	2022	PNUSAS282235	SAMN29633641	SRR20079930	y	n	n	Ai	Ai1	557517	557517	284.083	284.199	51	51	52.2	4.61335	228127	148621	40	8	14	68.6762
GA	GA	WHITFIELD	y	2022	PNUSAS282225	SAMN29633635	SRR20079942	y	n	n	Ai	Ai1	669129	669129	277.485	277.615	51	51	52.12	4.71437	195363	101101	47	10	17	78.7874
GA	GA	JEFFERSON	y	2022	PNUSAS282223	SAMN29633615	SRR20079924	y	n	n	Ai	Ai2	396908	396908	281.639	281.761	51	51	52.11	4.75564	228014	138159	43	8	14	47.0216
GA	GA	BLECKLEY	y	2022	PNUSAS282222	SAMN29633636	SRR20079945	y	n	n	Ai	Ai1	546800	546800	284.376	284.487	51	51	52.2	4.63477	231468	173109	39	8	13	67.1132
GA	GA	LEE	y	2022	PNUSAS282213	SAMN29633617	SRR20079890	y	n	n	Ai	Ai6	474764	474764	283.66	283.772	51	51	52.21	4.63234	212517	148623	42	8	14	58.1555
SC	SC	RICHLAND	y	2022	PNUSAS282176	SAMN29632650	SRR20079096	y	n	n	Ai	Ai1	877834	877834	231.683	231.708	48	48	52.09	4.67862	129044	59459	78	12	25	86.9447
LA	LA	Jefferson	y	2022	PNUSAS282022	SAMN29631746	SRR20077198	y	n	n	Ai	Ai5	837894	837894	143.831	143.834	52	52	52.1	4.82495	91285	59631	94	17	33	49.9554
LA	LA	Jefferson	y	2022	PNUSAS282019	SAMN29631745	SRR20077311	y	n	n	Ai	Ai5	1382048	1382048	146.864	146.866	52	52	52.1	4.82942	106445	64238	87	13	27	84.0574
SC	SC	HORRY	y	2022	PNUSAS281995	SAMN29600432	SRR20049324	y	n	n	Ai	Ai6	1058427	1058427	243.504	243.576	52	53	52.21	4.63009	203076	97219	46	9	17	111.345
SC	SC	RICHLAND	y	2022	PNUSAS281994	SAMN29600435	SRR20049327	y	n	n	Ai	Ai1	772333	772333	242.501	242.573	52	52	52.1	4.64096	166767	86050	60	11	20	80.7244
LA	LA	Jefferson	y	2022	PNUSAS281660	SAMN29580303	SRR20020663	y	n	n	Ai	Ai5	456110	456110	242.443	242.508	53	53	52.23	4.80293	61004	38259	135	25	49	46.0533
MS	MS	Rankin	y	2022	PNUSAS281100	SAMN29510941	SRR19990476	y	n	n	Ai	Ai5	820624	820624	237.114	237.126	51	52	52.15	4.70718	189900	95795	51	9	17	82.6764
GA	GA	COLUMBIA	y	2022	PNUSAS280862	SAMN29504612	SRR19981451	y	n	n	Ai	Ai1	344730	344730	279.234	279.419	51	51	52.2	4.63607	228127	125481	41	8	15	41.5405
NC	NC	NEW HANOVER	y	2022	PNUSAS280754	SAMN29500978	SRR19978352	y	n	n	Ai	Ai6	543839	543839	243.21	243.243	52	52	52.2	4.63154	204023	108570	43	9	16	57.1197
NC	NC	ONSLOW	y	2022	PNUSAS280751	SAMN29500972	SRR19978350	y	n	n	Ai	Ai6	837795	837795	241.202	241.241	52	52	52.2	4.63273	203076	108509	44	9	16	87.2461
NC	NC	MECKLENBURG	y	2022	PNUSAS280746	SAMN29500977	SRR19978345	y	n	n	Ai	Ai6	1075343	1075343	241.309	241.354	52	52	52.21	4.62599	206524	145192	41	9	16	112.198
GA	GA	CHEROKEE	y	2022	PNUSAS280572			n	excl. (no SRR)	excl. (no SRR)	N/A	N/A	n/a	n/a	n/a	n/a	n/a	n/a	n/a	n/a	n/a	n/a	n/a	n/a	n/a	n/a
NC	NC	CABARRUS	y	2022	PNUSAS280485	SAMN29472507	SRR19918676	y	n	n	Ai	Ai1	993649	993649	239.673	239.749	52	52	52.2	4.60503	207782	112533	45	9	15	103.447
NC	Unk.	Out of State	no	2022	PNUSAS280483	SAMN29472502	SRR19918668	y	n	n	Ai	Ai1	721890	721890	239.37	239.431	52	52	52.12	4.63231	228157	148623	44	8	14	74.6156
NC	NC	MECKLENBURG	y	2022	PNUSAS280482	SAMN29472514	SRR19918669	y	n	n	Ai	Ai6	845677	845677	241.88	241.938	52	52	52.2	4.63129	203076	145192	44	10	17	88.3456
LA	LA	St. Tammany	y	2022	PNUSAS279854	SAMN29419879	SRR19900720	y	n	n	Ai	Ai5	963503	963503	146.927	146.927	52	52	52.14	4.81277	85987	42696	100	17	37	58.8286
NC	NC	Brunswick	y	2022	PNUSAS279827	SAMN29418253	SRR19897770	y	n	n	Ai	Ai6	463027	463027	239.319	239.356	52	52	52.2	4.63236	203077	145409	44	9	15	47.8459
NC	NC	CABARRUS	y	2022	PNUSAS279825	SAMN29418261	SRR19897774	y	n	n	Ai	Ai1	669205	669205	240.333	240.366	52	52	52.2	4.60586	228127	148622	41	8	14	69.8427
NC	NC	IREDELL	y	2022	PNUSAS279817	SAMN29418257	SRR19897772	y	n	n	Ai	Ai1	546867	546867	239.301	239.338	52	52	52.2	4.60721	228128	148622	41	8	14	56.8135
NC	NC	CABARRUS	y	2022	PNUSAS279812	SAMN29418260	SRR19897769	y	n	n	Ai	Ai6	794765	794765	240.475	240.51	52	52	52.2	4.63216	233954	148623	42	7	13	82.5251
GA	GA	WORTH	y	2022	PNUSAS279445	SAMN29398408	SRR19882156	y	n	n	Ai	Ai6	282626	282626	268.697	268.455	50	50	52.21	4.62205	203076	125606	46	10	17	32.8454
GA	GA	FAYETTE	y	2022	PNUSAS279439	SAMN29398407	SRR19882163	y	n	n	Ai	Ai1	305207	305207	267.28	267.023	50	50	52.2	4.60455	210443	121216	47	8	15	35.4156
GA	GA	GWINNETT	y	2022	PNUSAS279433	SAMN29398339	SRR19882152	y	n	n	Ai	Ai1	335715	335715	269.623	269.386	50	50	52.2	4.60245	202574	125482	45	9	15	39.3168
GA	GA	BUTTS	y	2022	PNUSAS279432	SAMN29398321	SRR19882137	y	n	n	Ai	Ai7	273161	273161	272.318	272.065	50	50	52.2	4.6514	206251	127900	42	7	13	31.9698
AR	AR	Ouachita	y	2022	PNUSAS279143	SAMN29378056	SRR19868254	y	n	n	Ai	Ai7	609897	609897	240.074	240.11	51	52	52.15	4.692	203661	126048	42	7	14	62.4174
SC	SC	RICHLAND	y	2022	PNUSAS279035	SAMN29377081	SRR19867488	y	n	n	Ai	Ai1	1370475	1370475	194.232	194.255	52	52	52.2	4.60592	203076	112534	46	9	15	115.593
MS	MS	Harrison	y	2022	PNUSAS279021	SAMN29376819	SRR19867332	y	n	n	Ai	Ai5	728333	728333	238.752	238.763	52	52	52.19	4.65423	173237	92622	54	11	20	74.7255
MS	unk.	Sumter	no	2022	PNUSAS279018	SAMN29376822	SRR19867334	y	n	n	Ai	Ai7	575165	575165	240.116	240.13	52	52	52.17	4.75939	188533	95002	50	9	18	58.0371
MS	MS	Lincoln	y	2022	PNUSAS279013	SAMN29376827	SRR19867340	y	n	n	Ai	Ai7	678422	678422	239.557	239.57	51	52	52.14	4.71247	136916	92761	55	11	21	68.9766
MS	MS	Lee	y	2022	PNUSAS279009	SAMN29376832	SRR19867335	y	n	n	Ai	Ai5	837495	837495	239.961	239.969	52	52	52.16	4.62218	185291	94710	51	11	19	86.9587
MS	MS	Lee	y	2022	PNUSAS279007	SAMN29376833	SRR19867344	y	n	n	Ai	Ai5	852963	852963	239.357	239.364	52	52	52.16	4.616	167572	92694	54	11	20	88.4601
NC	NC	FORSYTH	y	2022	PNUSAS278817	SAMN29374059	SRR19863824	y	n	n	Ai	Ai6	772198	772198	241.825	241.879	52	52	52.2	4.63002	204023	145192	43	9	15	80.6724
NC	NC	RANDOLPH	y	2022	PNUSAS278816	SAMN29374467	SRR19862833	y	n	n	Ai	Ai1	533463	533463	238.046	238.095	52	52	52.18	4.73566	202697	125480	48	9	17	53.6364
NC	NC	WAKE	y	2022	PNUSAS278813	SAMN29374055	SRR19862990	y	n	n	Ai	Ai6	626631	626631	242.596	242.65	52	52	52.2	4.63081	202553	108436	47	10	17	65.6625
NC	NC	WAKE	y	2022	PNUSAS278805	SAMN29374048	SRR19862830	y	n	n	Ai	Ai6	836620	836620	240.155	240.21	52	52	52.2	4.63178	204023	145192	44	9	15	86.7665
GA	GA	TALBOT	y	2022	PNUSAS278801	SAMN29376968	SRR19867459	y	n	n	Ai	Ai7	828502	828502	239.182	239.215	52	52	52.24	4.60984	206241	126605	44	8	15	85.9798
GA	GA	HARRIS	y	2022	PNUSAS278796	SAMN29376971	SRR19867469	y	n	n	Ai	Ai7	1025553	1025553	239.606	239.641	52	52	52.24	4.60921	206241	127899	42	8	14	106.633
GA	GA	WORTH	y	2022	PNUSAS278791	SAMN29335154	SRR19847218	y	n	n	Ai	Ai6	615707	615707	283.839	284.013	51	51	52.2	4.63099	204020	148623	39	9	16	75.4981
AL	AL	Pike	y	2022	PNUSAS278756	SAMN29334877	SRR19846970	y	n	n	Ai	Ai5	891351	891351	241.7	241.77	52	52	52.17	4.72953	203078	136270	45	10	16	91.1173
AL	AL	Autauga	y	2022	PNUSAS278755	SAMN29334876	SRR19846961	y	n	n	Ai	Ai5	615814	615814	241.712	241.791	51	52	52.17	4.65795	189506	136270	46	11	17	63.9225
GA	GA	LOWNDES	y	2022	PNUSAS278703	SAMN29335167	SRR19847209	y	n	n	Ai	Ai6	642796	642796	281.675	281.862	51	51	52.15	4.65194	204152	148622	41	10	17	77.8685
GA	GA	JONES	y	2022	PNUSAS278692	SAMN29335146	SRR19847203	y	n	n	Ai	Ai1	539857	539857	284.751	284.922	51	51	52.21	4.6364	233955	148622	40	8	14	66.3321
GA	GA	JONES	y	2022	PNUSAS278688	SAMN29335164	SRR19847215	y	n	n	Ai	Ai1	454865	454865	282.757	282.93	51	51	52.2	4.63277	228112	125481	39	9	15	55.5416
LA	LA	East Baton Rouge	y	2022	PNUSAS278328	SAMN29261724	SRR19793337	y	n	n	Ai	Ai5	979471	979471	226.155	226.194	52	53	52.19	4.65351	89952	47455	104	17	33	95.2105
LA	LA	East Baton Rouge	y	2022	PNUSAS278326	SAMN29261726	SRR19793335	y	n	n	Ai	Ai5	655604	655604	225.587	225.627	52	52	52.11	4.83375	99839	54972	91	16	32	61.1983
MS	MS	Pike	y	2022	PNUSAS278244	SAMN29249339	SRR19783233	y	n	n	Ai	Ai5	850632	850632	237.731	237.733	51	52	52.13	4.68464	167606	82618	63	10	21	86.3343
GA	GA	STEPHENS	y	2022	PNUSAS278025	SAMN29226952	SRR19770772	y	n	n	Ai	Ai1	942035	942035	250.966	250.977	52	52	52.12	4.71124	212541	112185	44	9	15	100.366
GA	GA	UNKNOWN	no	2022	PNUSAS278024	SAMN29226954	SRR19770754	y	n	n	Ai	Ai5	721019	721019	243.467	224.586	51	51	52.15	4.65478	213217	187131	42	8	14	72.5007
GA	GA	GILMER	y	2022	PNUSAS278012	SAMN29226945	SRR19770788	y	n	n	Ai	Ai1	527363	527363	270	270.308	50	51	52.21	4.60592	207782	112534	45	9	16	61.8635
GA	GA	FORSYTH	y	2022	PNUSAS278010	SAMN29226938	SRR19770757	y	n	n	Ai	Ai1	476896	476896	272.115	272.413	50	51	52.2	4.60413	202696	111910	43	9	16	56.4022
SC	SC	ANDERSON	y	2022	PNUSAS277683	SAMN29218042	SRR19760329	y	n	n	Ai	Ai1	1006501	1006501	222.088	222.115	51	51	52.11	4.74117	195367	107442	52	11	19	94.2994
SC	SC	Lexington	y	2022	PNUSAS277681	SAMN29218066	SRR19760344	y	n	n	Ai	Ai1	357950	357950	209.498	209.588	51	51	52.2	4.63087	148623	77176	69	11	22	32.3939
SC	SC	SUMTER	y	2022	PNUSAS277675	SAMN29218072	SRR19760347	y	n	n	Ai	Ai6	787782	787782	198.07	198.095	52	52	52.2	4.62871	203076	92122	47	9	16	67.4252
SC	SC	Greenville	y	2022	PNUSAS277673	SAMN29218043	SRR19760327	y	n	n	Ai	Ai1	1177354	1177354	227.792	227.816	52	52	52.23	4.62663	87227	57486	83	17	33	115.94
SC	SC	Greenville	y	2022	PNUSAS277670	SAMN29218047	SRR19760324	y	n	n	Ai	Ai1	1387293	1387293	243.689	243.716	52	52	52.21	4.60357	195303	92119	52	9	17	146.881
SC	SC	ABBEVILLE	y	2022	PNUSAS277653	SAMN29218059	SRR19760341	y	n	n	Ai	Ai1	862449	862449	244.391	244.428	52	52	52.22	4.60426	142772	92163	57	10	20	91.5634
NC	NC	ORANGE	y	2022	PNUSAS277612	SAMN29208562	SRR19754129	y	n	n	Ai	Ai1	979862	979862	241.365	241.408	52	52	52.21	4.60804	233964	148620	39	8	14	102.658
NC	NC	CALDWELL	y	2022	PNUSAS277611	SAMN29208545	SRR19754126	y	n	n	Ai	Ai6	900315	900315	240.947	240.993	52	52	52.2	4.63219	233954	148623	42	7	13	93.67
NC	NC	MOORE	y	2022	PNUSAS277607	SAMN29208546	SRR19754123	y	n	n	Ai	Ai1	930060	930060	240.75	240.794	52	52	52.2	4.60597	233962	148622	40	8	14	97.2359
NC	NC	IREDELL	y	2022	PNUSAS277605	SAMN29208560	SRR19754130	y	n	n	Ai	Ai6	793225	793225	242.144	242.187	52	52	52.2	4.6328	210344	148623	41	8	14	82.9269
NC	NC	RUTHERFORD	y	2022	PNUSAS277451	SAMN29178761	SRR19735788	y	n	n	Ai	Ai6	883506	883506	239.952	240.016	52	52	52.21	4.6241	211981	145180	41	8	15	91.7055
NC	NC	RANDOLPH	y	2022	PNUSAS277450	SAMN29178739	SRR19735512	y	n	n	Ai	Ai6	884527	884527	242.051	242.112	52	52	52.2	4.63072	194820	108448	46	10	18	92.4814
MS	MS	Hinds	y	2022	PNUSAS277357	SAMN29150375	SRR19682643	y	n	n	Ai	Ai5	773090	773090	238.729	238.732	52	52	52.16	4.63356	162961	85989	57	11	21	79.6625
MS	MS	Union	y	2022	PNUSAS277355	SAMN29150377	SRR19682631	y	n	n	Ai	Ai5	1168732	1168732	238.287	238.289	52	52	52.16	4.61952	187154	92622	56	10	19	120.573
MS	MS	Chickasaw	y	2022	PNUSAS277351	SAMN29150278	SRR19681888	y	n	n	Ai	Ai5	825466	825466	238.376	238.375	52	52	52.16	4.65063	194684	92695	51	9	18	84.6211
NC	NC	PERSON	y	2022	PNUSAS277139	SAMN29095635	SRR19663679	y	n	excl. (not clade Ai)	Bi	N/A	585351	585351	242.254	242.241	52	52	52.23	4.50457	274959	189579	25	6	11	62.9583
AL	AL	Jefferson	y	2022	PNUSAS277114	SAMN29093551	SRR19661975	y	n	n	Ai	Ai3	1673601	1673601	240.601	240.698	51	52	52.15	4.6606	233946	136402	40	7	13	172.832
NC	NC	LENOIR	y	2022	PNUSAS277110	SAMN29093386	SRR19661967	y	n	n	Ai	Ai6	527543	527543	241.555	241.594	52	52	52.2	4.66254	212533	148623	41	8	14	54.6658
NC	NC	MOORE	y	2022	PNUSAS277109	SAMN29093390	SRR19661833	y	n	n	Ai	Ai1	621851	621851	239.314	239.355	52	52	52.2	4.60507	228127	148621	41	8	14	64.6376
LA	LA	Ascension	y	2022	PNUSAS276941	SAMN29043607	SRR19653853	y	n	n	Ai	Ai5	647211	647211	146.003	146.008	51	51	52.15	4.65186	111638	63191	70	15	27	40.6273
SC	SC	AIKEN	y	2022	PNUSAS276890	SAMN29040483	SRR19648022	y	n	n	Ai	Ai1	1100544	1100544	241.861	241.908	52	52	52.2	4.63577	200905	131604	48	9	16	114.848
GA	GA	JONES	y	2022	PNUSAS276834	SAMN29018396	SRR19643125	y	n	n	Ai	Ai1	248131	248131	280.812	281.031	51	51	52.15	4.68633	194926	125481	56	10	17	29.7483
GA	GA	OCONEE	y	2022	PNUSAS276825	SAMN29018620	SRR19643026	y	n	n	Ai	Ai1	344732	344732	280.358	280.576	51	51	52.21	4.60647	212541	125480	41	9	15	41.9783
GA	GA	THOMAS	y	2022	PNUSAS276818	SAMN29018277	SRR19643265	y	n	n	Ai	Ai6	314173	314173	275.726	275.953	50	50	52.22	4.6034	203833	148624	41	9	15	37.651
GA	GA	COBB	y	2022	PNUSAS276806	SAMN29018364	SRR19642983	y	n	n	Ai	Ai1	267703	267703	271.231	271.455	50	50	52.1	4.74122	233962	128562	43	8	15	30.6416
SC	SC	ANDERSON	y	2022	PNUSAS276538	SAMN29011963	SRR19638087	y	n	n	Ai	Ai1	835776	835776	233.99	234.035	52	52	52.17	4.71675	111910	77114	76	14	27	82.9309
SC	SC	CLARENDON	y	2022	PNUSAS276488	SAMN29011471	SRR19636072	y	n	n	Ai	Ai6	1313870	1313870	227.754	227.799	52	52	52.21	4.62993	162399	108574	54	11	20	129.276
SC	SC	GREENWOOD	y	2022	PNUSAS276480	SAMN29011472	SRR19636286	y	n	n	Ai	Ai6	361177	361177	246.152	246.196	52	52	52.22	4.62831	149786	90860	57	10	20	38.4211
SC	SC	Georgetown	y	2022	PNUSAS276057	SAMN28956860	SRR19612873	y	n	n	Ai	Ai6	930337	930337	243.919	243.966	52	52	52.21	4.63025	203076	144174	44	9	15	98.0287
SC	SC	DORCHESTER	y	2022	PNUSAS276056	SAMN28956859	SRR19612880	y	n	n	Ai	Ai6	912922	912922	244.079	244.13	52	52	52.21	4.63091	194723	92099	49	10	18	96.2439
SC	SC	Florence	y	2022	PNUSAS276051	SAMN28956864	SRR19612889	y	n	n	Ai	Ai6	1262604	1262604	243.656	243.7	52	52	52.04	4.78341	204023	108570	45	9	16	128.64
MS	MS	Yalobusha	y	2022	PNUSAS276012	SAMN28946292	SRR19603085	y	n	n	Ai	Ai5	609868	609868	237.51	237.548	51	52	52.14	4.65069	149627	85989	65	12	22	62.2967
MS	MS	Hinds	y	2022	PNUSAS276011	SAMN28946291	SRR19605200	y	n	n	Ai	Ai5	658778	658778	238.136	238.153	52	52	52.17	4.63228	162667	82621	58	11	21	67.7352
MS	MS	Marion	y	2022	PNUSAS276010	SAMN28946290	SRR19604615	y	n	n	Ai	Ai5	633483	633483	239.046	239.055	52	52	52.14	4.68198	149656	84920	65	12	23	64.6881
MS	MS	Copiah	y	2022	PNUSAS276006	SAMN28946286	SRR19603076	y	n	n	Ai	Ai5	651914	651914	237.71	237.728	52	52	52.14	4.6536	162655	85989	58	11	21	66.6031
LA	LA	St. Tammany	y	2022	PNUSAS275860	SAMN28937881	SRR19595108	y	n	n	Ai	Ai5	872446	872446	235.873	235.912	53	53	52.21	4.64313	99840	59785	85	16	31	88.6485
LA	LA	East Feliciana	y	2022	PNUSAS275489	SAMN28922450	SRR19582026	y	n	n	Ai	Ai5	956943	956943	148.485	148.489	53	53	52.29	4.6215	64562	41649	122	21	43	61.4925
GA	GA	Richmond	y	2022	PNUSAS275285	SAMN28885907	SRR19551610	y	n	n	Ai	Ai1	233638	233638	277.328	277.438	51	51	52.2	4.60214	212179	125481	43	9	15	28.164
GA	GA	DOUGHERTY	y	2022	PNUSAS275283	SAMN28885911	SRR19551725	y	n	n	Ai	Ai6	328328	328328	284.398	284.534	51	51	52.2	4.63146	233961	162384	38	8	14	40.332
GA	GA	HOUSTON	y	2022	PNUSAS275276	SAMN28886766	SRR19552103	y	n	n	Ai	Ai1	467252	467252	284.543	284.665	51	51	52	4.76006	233955	148622	42	8	14	55.8739
GA	GA	COBB	y	2022	PNUSAS275270	SAMN28885910	SRR19551553	y	n	n	Ai	Ai1	361605	361605	284.55	284.673	51	51	52.21	4.60889	235743	148622	38	8	14	44.6601
GA	GA	GWINNETT	y	2022	PNUSAS275268	SAMN28885905	SRR19551556	y	n	n	Ai	Ai1	353877	353877	282.427	282.536	51	51	52.2	4.63796	233964	148622	39	8	14	43.1067
AR	AR	Pulaski	y	2022	PNUSAS275256	SAMN28885234	SRR19552304	y	n	n	Ai	Ai7	603347	603347	236.951	237.004	52	52	52.17	4.6482	206250	127899	40	8	14	61.5204
AR	AR	Sharp	y	2022	PNUSAS275251	SAMN28885243	SRR19552311	y	n	n	Ai	Ai7	672664	672664	238.22	238.276	51	52	52.16	4.65905	206256	126153	40	7	14	68.7956
NC	NC	CARTERET	y	2022	PNUSAS275125	SAMN28900104	SRR19572314	y	n	n	Ai	Ai6	894997	894997	241.154	241.201	52	52	52.2	4.63087	204011	145192	42	9	15	93.2234
MS	MS	Choctaw	y	2022	PNUSAS274787	SAMN28871088	SRR19545566	y	n	n	Ai	Ai5	640235	640235	238.528	238.535	52	52	52.2	4.60904	167611	85989	59	11	21	66.268
MS	MS	Hinds	y	2022	PNUSAS274784	SAMN28871090	SRR19545371	y	n	n	Ai	Ai5	597431	597431	238.283	238.287	52	52	52.14	4.65148	167523	92622	60	11	20	61.2101
MS	MS	Rankin	y	2022	PNUSAS274783	SAMN28871092	SRR19545644	y	n	n	Ai	Ai5	440379	440379	239.68	239.683	52	52	52.15	4.64881	189945	106444	51	10	19	45.4098
GA	GA	DOUGLAS	y	2022	PNUSAS274301	SAMN28816040	SRR19512079	y	n	n	Ai	Ai1	588980	588980	282.419	282.525	51	51	52.11	4.74694	207453	125481	42	9	15	70.0959
SC	SC	FLORENCE	y	2022	PNUSAS274244	SAMN28815952	SRR19511797	y	n	n	Ai	Ai6	1122875	1122875	245.574	245.62	52	52	52.21	4.63205	212170	148623	44	8	15	119.073
SC	SC	FLORENCE	y	2022	PNUSAS274239	SAMN28815957	SRR19511792	y	n	n	Ai	Ai6	690986	690986	242.265	242.32	52	52	52.03	4.78616	172820	87522	55	10	19	69.9602
SC	SC	Charleston	y	2022	PNUSAS274237	SAMN28815947	SRR19511781	y	n	n	Ai	Ai6	977759	977759	243.738	243.777	52	52	52.17	4.71926	194745	114357	49	9	17	101.005
GA	GA	HENRY	y	2022	PNUSAS273891	SAMN28815620	SRR19511115	y	n	n	Ai	Ai1	457844	457844	276.996	277.238	51	51	52.2	4.60624	202553	106781	43	9	16	55.089
GA	GA	COLUMBIA	y	2022	PNUSAS273887	SAMN28815644	SRR19511224	y	n	n	Ai	Ai1	366624	366624	277.63	277.866	51	51	52.2	4.60628	195367	111800	47	10	17	44.2132
GA	GA	MITCHELL	y	2022	PNUSAS273883	SAMN28815634	SRR19511764	y	n	n	Ai	Ai6	753449	753449	279.001	279.254	51	51	52.07	4.69105	204023	148623	42	9	15	89.6636
NC	NC	UNKNOWN	no	2022	PNUSAS273689	SAMN28700490	SRR19431611	y	n	n	Ai	Ai6	921593	921593	222.09	222.197	52	52	52.2	4.63089	202936	141301	49	10	17	88.4175
NC	NC	CUMBERLAND	y	2022	PNUSAS273685	SAMN28700489	SRR19431582	y	n	n	Ai	Ai6	1001656	1001656	228.073	228.181	52	52	52.2	4.63074	203076	95069	49	10	19	98.6904
LA	LA	Jefferson	y	2022	PNUSAS273629	SAMN28699174	SRR19430675	y	n	n	Ai	Ai5	1458124	1458124	146.837	146.842	53	53	52.13	4.81738	106445	59881	85	16	31	88.8907
LA	LA	Orleans	y	2022	PNUSAS273626	SAMN28699173	SRR19430670	y	n	n	Ai	Ai5	1248035	1248035	144.896	144.901	52	52	52.17	4.6516	110153	60011	91	14	29	77.7532
VA	VA	Gates	y	2022	PNUSAS273541	SAMN28685795	SRR19419662	y	n	n	Ai	Ai6	471139	471139	236.458	236.459	51	51	52.07	4.72231	204026	140728	48	10	17	47.1823
MS	MS	Panola	y	2022	PNUSAS273454	SAMN28684103	SRR19418069	y	n	n	Ai	Ai5	753639	753639	238.547	238.544	52	52	52.14	4.67809	151796	77345	65	11	22	76.8593
MS	MS	Madison	y	2022	PNUSAS273448	SAMN28684109	SRR19418061	y	n	n	Ai	Ai5	727109	727109	239.147	239.139	52	52	52.14	4.6832	164559	78638	64	11	22	74.2584
AR	AR	Lonoke	y	2022	PNUSAS272604			n	excl. (no SRR)	excl. (no SRR)	N/A	N/A	n/a	n/a	n/a	n/a	n/a	n/a	n/a	n/a	n/a	n/a	n/a	n/a	n/a	n/a
NC	NC	IREDELL	y	2022	PNUSAS272457	SAMN28600527	SRR19359277	y	n	n	Ai	Ai1	528631	528631	240.148	240.164	52	52	52.21	4.6301	207459	130078	45	9	15	54.8386
GA	GA	FULTON	y	2022	PNUSAS272302	SAMN28570688	SRR19340635	y	n	n	Ai	Ai1	915813	915813	241.361	241.413	52	52	52.21	4.60774	233962	148622	41	8	14	95.9538
AR	AR	Faulkner	y	2022	PNUSAS271459	SAMN28455881	SRR19236788	y	n	n	Ai	Ai7	690441	690441	241.551	241.598	51	52	52.03	4.7635	203659	126152	49	8	15	70.0296
AR	AR	Pope	y	2022	PNUSAS271454	SAMN28455956	SRR19233776	y	n	n	Ai	Ai7	738347	738347	240.682	240.733	51	52	52.12	4.77624	203670	140054	40	8	14	74.4208
MS	MS	Perry	y	2022	PNUSAS271274	SAMN28453499	SRR19230006	y	n	n	Ai	Ai7	851670	851670	239.326	239.342	52	52	52.17	4.68065	188472	102400	57	9	18	87.0962
SC	SC	RICHLAND	y	2022	PNUSAS271248	SAMN28453114	SRR19226420	y	n	n	Ai	Ai1	959783	959783	244.837	244.954	52	53	52.19	4.62956	203440	94810	56	10	17	101.542
SC	SC	RICHLAND	y	2022	PNUSAS271234	SAMN28453069	SRR19226710	y	n	n	Ai	Ai1	751498	751498	245.339	245.377	53	53	52.22	4.59873	123719	77445	73	13	25	80.1901
MS	MS	Lincoln	y	2022	PNUSAS270894	SAMN28235512	SRR19198576	y	n	n	Ai	Ai5	1566399	1566399	237.063	237.118	53	53	52.14	4.69593	190000	98550	61	11	18	158.17
LA	LA	Bossier	y	2022	PNUSAS270883	SAMN28235013	SRR19196354	y	n	n	Ai	Ai7	932264	932264	147.313	147.314	52	52	52.15	4.82701	82904	56408	95	18	36	56.9028
LA	LA	Washington	y	2022	PNUSAS270879	SAMN28235165	SRR19196487	y	n	n	Ai	Ai5	1145665	1145665	146.783	146.779	52	52	52.17	4.64825	110213	60375	85	14	29	72.355
NC	NC	CRAVEN	y	2022	PNUSAS270859	SAMN28235285	SRR19198026	y	n	n	Ai	Ai6	909930	909930	240.722	240.758	52	52	52.2	4.63292	204018	108387	44	10	17	94.5652
GA	GA	JASPER	y	2022	PNUSAS269692	SAMN28119943	SRR19129004	y	n	n	Ai	Ai1	481225	481225	278.795	279.112	51	51	52.17	4.64025	194926	125482	49	9	16	57.8588
LA	LA	Orleans	y	2022	PNUSAS269626	SAMN28119502	SRR19127883	y	n	n	Ai	Ai5	770675	770675	220.973	221.021	52	53	52.13	4.80428	86090	47527	104	19	37	70.9022
SC	SC	Lexington	y	2022	PNUSAS268638	SAMN27992941	SRR19010570	y	n	n	Ai	Ai1	1035752	1035752	242.193	242.263	52	52	52.19	4.63756	203075	130690	44	9	15	108.198
LA	LA	Jefferson	y	2022	PNUSAS268339	SAMN27928244	SRR18962102	y	n	n	Ai	Ai5	861783	861783	237.164	237.195	52	53	52.1	4.84334	117932	81151	68	13	25	84.4033
SC	SC	RICHLAND	y	2022	PNUSAS267704	SAMN27762830	SRR18911602	y	n	n	Ai	Ai1	1041699	1041699	237.598	237.66	52	52	52.25	4.76238	188742	86089	52	9	18	103.955
NC	NC	WAKE	y	2022	PNUSAS267564	SAMN27740759	SRR18894004	y	n	n	Ai	Ai7	635034	635034	240.577	240.64	52	52	52.14	4.72783	234299	155329	52	8	14	64.6363
NC	NC	GUILFORD	y	2022	PNUSAS267553	SAMN27740768	SRR18893999	y	n	n	Ai	Ai1	390527	390527	239.765	239.836	52	52	52.12	4.71043	200905	125754	46	10	17	39.7622
NC	NC	LEE	y	2022	PNUSAS267552	SAMN27740747	SRR18893746	y	n	n	Ai	Ai6	568751	568751	240.729	240.791	52	52	52.2	4.62963	204023	125879	42	9	16	59.1548
NC	NC	ORANGE	y	2022	PNUSAS267551	SAMN27740767	SRR18894000	y	n	n	Ai	Ai6	520081	520081	241.396	241.45	52	52	52.22	4.61264	233959	145409	44	7	13	54.4414
VA	VA	Salem	y	2022	PNUSAS267283	SAMN27737661	SRR18885508	y	n	n	Ai	Ai7	442334	442334	237.25	237.308	52	52	52.14	4.73204	234299	155329	46	7	13	44.36
VA	VA	Amherst	y	2022	PNUSAS267106	SAMN27675053	SRR18840445	y	n	n	Ai	Ai7	660213	660213	236.153	236.5	51	54	52.14	4.73061	223026	126608	47	8	14	65.9643
SC	SC	KERSHAW	y	2022	PNUSAS266661	SAMN27628402	SRR18808106	y	n	n	Ai	Ai1	1556260	1556260	242.66	242.691	52	52	52.21	4.60869	233962	140905	43	8	14	163.893
MS	MS	Madison	y	2022	PNUSAS266627	SAMN27622549	SRR18795550	y	n	excl. (high no. contigs, high GC)	Ai	N/A	345979	345979	233.723	233.768	54	54	52.6	4.56169	28037	16217	274	48	102	35.4566
MS	MS	Simpson	y	2022	PNUSAS266621	SAMN27622548	SRR18795512	y	n	n	Ai	Ai5	448006	448006	238.01	238.079	52	53	52.26	4.63047	66945	39407	123	23	45	46.0625
LA	LA	Sabine	y	2022	PNUSAS266190	SAMN27589220	SRR18759912	y	n	n	Ai	Ai7	916565	916565	238.504	238.547	53	53	52.23	4.63759	92434	54795	94	18	35	94.2837
SC	SC	AIKEN	y	2022	PNUSAS265011	SAMN27380656	SRR18656129	y	n	n	Ai	Ai1	1245229	1245229	243.806	243.84	52	52	52.2	4.63477	232507	148622	41	8	14	131.016
NC	NC	GRANVILLE	y	2022	PNUSAS264554	SAMN27288738	SRR18595332	y	n	n	Ai	Ai1	742632	742632	241.425	241.491	52	52	52.21	4.60675	210561	148622	43	9	15	77.8486
GA	GA	BURKE	y	2022	PNUSAS263799	SAMN27024532	SRR18507639	y	n	n	Ai	Ai1	486060	486060	265.181	265.415	52	52	52.25	4.64195	134167	71278	70	12	23	55.5588
GA	GA	HALL	y	2022	PNUSAS263785	SAMN27024512	SRR18507622	y	n	n	Ai	Ai1	492079	492079	264.829	265.063	52	52	52.24	4.60019	87974	56627	89	17	32	56.6822
SC	SC	Lexington	y	2022	PNUSAS263327	SAMN26939369	SRR18477637	y	n	n	Ai	Ai1	1789093	1789093	239.903	239.986	53	53	52.2	4.63401	212541	130647	46	9	15	185.275
LA	LA	Calcasieu	y	2022	PNUSAS263264	SAMN27478344	SRR18685499	y	n	n	Ai	Ai7	1163187	1163187	147.253	147.252	53	53	52.18	4.78519	81804	47500	120	20	39	71.5884
LA	LA	Tangipahoa	y	2021	PNUSAS263260	SAMN27478349	SRR18685511	y	n	n	Ai	Ai5	1121189	1121189	145.914	145.913	53	53	52.2	4.64145	100780	55855	102	16	32	70.4939
SC	SC	GEORGETOWN	y	2022	PNUSAS262662	SAMN26853101	SRR18399897	y	n	n	Ai	Ai1	697289	697289	242.593	242.688	52	53	52.16	4.68916	194655	95049	52	9	17	72.1625
GA	GA	HOUSTON	y	2022	PNUSAS261486	SAMN26565146	SRR18292935	y	n	n	Ai	Ai7	324247	324247	263.573	263.745	52	53	52.32	4.61801	93477	50456	103	18	35	37.0249
NC	NC	MOORE	y	2022	PNUSAS260488	SAMN26441252	SRR18230422	y	n	n	Ai	Ai6	1061871	1061871	241.599	241.65244271667652	52	52	52.2	4.63105	203076	145192	46	10	16	110.807
MS	MS	Pike	y	2022	PNUSAS260381	SAMN26435238	SRR18222050	y	n	n	Ai	Ai5	717868	717868	234.683	234.707	51	52	52.13	4.72353	212261	187253	42	8	14	71.3365
SC	SC	Lexington	y	2022	PNUSAS260354	SAMN26435052	SRR18220718	y	n	n	Ai	Ai1	695968	695968	238.317	238.383	52	53	52.22	4.60194	194817	90238	60	10	19	72.0931
LA	LA	Orleans	y	2022	PNUSAS260349	SAMN26434142	SRR18220407	y	n	n	Ai	Ai5	693583	693583	237.572	237.61	53	53	52.27	4.8087	78509	43605	119	21	41	68.5379
SC	SC	AIKEN	y	2022	PNUSAS259539	SAMN26230236	SRR18128698	y	n	n	Ai	Ai1	421178	421178	216.952	217.021	52	52	52.21	4.6333	109201	57657	81	15	30	39.4492
SC	SC	YORK	y	2022	PNUSAS259163	SAMN26172326	SRR18098997	y	n	n	Ai	Ai1	785563	785563	243.646	243.692	52	52	52.17	4.71979	148623	72819	63	10	22	81.1126
SC	SC	Greenville	y	2022	PNUSAS259162	SAMN26172325	SRR18098994	y	n	n	Ai	Ai1	1228793	1228793	230.364	230.408	52	52	52.22	4.60478	172803	111800	47	10	18	122.958
SC	SC	UNKNOWN	no	2022	PNUSAS259161	SAMN26172320	SRR18098989	y	n	n	Ai	Ai1	553157	553157	243.833	243.887	52	52	52.17	4.71952	140967	86090	58	11	22	57.1638
NC	NC	MECKLENBURG	y	2022	PNUSAS258361	SAMN25936983	SRR18015774	y	n	n	Ai	Ai1	739253	739253	240.262	240.319	52	52	52.17	4.69213	212322	112534	45	9	15	75.7163
SC	SC	Lexington	y	2022	PNUSAS258286	SAMN25936526	SRR18014315	y	n	n	Ai	Ai1	828402	828402	243.804	243.831	52	52	52.22	4.63321	140691	77445	68	12	23	87.1875
SC	SC	YORK	y	2022	PNUSAS258283	SAMN25936523	SRR18014304	y	n	n	Ai	Ai1	1053572	1053572	243.028	243.052	52	52	52.2	4.63547	195366	95069	50	10	18	110.479
SC	SC	Greenville	y	2022	PNUSAS258281	SAMN25936542	SRR18015151	y	n	n	Ai	Ai1	1047039	1047039	227.585	227.613	52	52	52.23	4.57537	172911	92141	50	10	19	104.169
MS	MS	Kemper	y	2022	PNUSAS258004	SAMN25847817	SRR17976406	y	n	n	Ai	Ai5	756024	756024	237.758	237.81	52	52	52.15	4.69118	142663	69976	70	11	23	76.6418
GA	GA	GLYNN	y	2021	PNUSAS257468	SAMN25716928	SRR17918536	y	n	n	Ai	Ai6	504526	504526	257.206	257.484	51	51	52.21	4.58068	212170	125879	43	8	15	56.6891
GA	GA	COFFEE	y	2021	PNUSAS257464	SAMN25716927	SRR17918530	y	n	n	Ai	Ai6	326137	326137	272.54	272.841	51	51	52.21	4.62349	212169	145192	43	9	15	38.4707
GA	GA	TROUP	y	2021	PNUSAS257457	SAMN25716930	SRR17918652	y	n	n	Ai	Ai1	381918	381918	274.164	274.463	51	51	52.2	4.60527	212541	148623	45	8	14	45.498
SC	SC	SUMTER	y	2022	PNUSAS257324	SAMN25654019	SRR17886824	y	n	n	Ai	Ai6	1153182	1153182	243.318	243.375	52	52	52.2	4.6295	212170	144162	42	7	14	121.232
SC	SC	GREENWOOD	y	2022	PNUSAS257317	SAMN25654012	SRR17886820	y	n	n	Ai	Ai1	698103	698103	244.685	244.739	52	52	52.2	4.63736	211920	112996	43	9	15	73.6774
LA	LA	St. Tammany	y	2022	PNUSAS257142	SAMN25600279	SRR17864133	y	n	n	Ai	Ai5	972024	972024	146.568	146.57	53	53	52.22	4.66416	76120	41798	114	21	44	61.0907
LA	LA	Orleans	y	2022	PNUSAS257141	SAMN25600282	SRR17864136	y	n	n	Ai	Ai5	1151147	1151147	147.02	147.022	52	52	52.1	4.82449	85489	57060	98	18	35	70.1599
LA	LA	Orleans	y	2019	PNUSAS257135	SAMN25600281	SRR17864150	y	n	n	Ai	Ai5	1216409	1216409	144.936	144.935	53	53	52.12	4.79532	104845	61137	85	13	28	73.5306
LA	LA	Orleans	y	2019	PNUSAS257134	SAMN25601345	SRR17866709	y	n	n	Ai	Ai5	1249840	1249840	147.858	147.857	52	53	52.11	4.82463	104843	74767	87	16	29	76.6059
AR	AR	Ashley	y	2022	PNUSAS257083	SAMN25597208	SRR17858641	y	n	n	Ai	Ai7	1250617	1250617	170.419	170.452	52	52	52.14	4.68725	206250	126089	45	8	15	90.9486
MS	MS	Covington	y	2022	PNUSAS256455	SAMN25519120	SRR17837283	y	n	n	Ai	Ai5	1359219	1359219	236.699	236.736	52	52	52.14	4.65596	187427	85077	65	11	20	138.211
SC	SC	FAIRFIELD	y	2021	PNUSAS255925	SAMN25281236	SRR17763860	y	n	n	Ai	Ai1	2127522	2127522	237.844	237.922	52	53	52.18	4.60868	203083	94808	57	9	16	219.63
VA	VA	Williamsburg	y	2021	PNUSAS255443	SAMN25280672	SRR17763824	y	n	n	Ai	Ai6	1350963	1350963	243.408	243.459	52	52	52.21	4.6149	204155	95070	41	8	16	142.525
GA	GA	COOK	y	2021	PNUSAS255401	SAMN25280638	SRR17763805	y	n	n	Ai	Ai6	210603	210603	273.783	274.06	50	51	52.21	4.62228	203932	145192	43	10	16	24.9611
GA	GA	BROOKS	y	2021	PNUSAS255399	SAMN25280676	SRR17763822	y	n	n	Ai	Ai6	260522	260522	272.048	272.329	50	51	52.2	4.63011	212170	125606	44	9	16	30.6304
GA	GA	GWINNETT	y	2021	PNUSAS255396	SAMN25280653	SRR17763797	y	n	n	Ai	Ai1	303212	303212	273.546	273.837	50	50	52.2	4.60442	210410	125482	45	9	15	36.0464
LA	LA	Orleans	y	2022	PNUSAS255199	SAMN25159359	SRR17693338	y	n	n	Ai	Ai5	1056055	1056055	145.942	145.944	53	53	52.15	4.81252	79245	43399	114	21	41	64.0513
LA	LA	Calcasieu	y	2021	PNUSAS255082	SAMN25124250	SRR17665531	y	n	n	Ai	Ai7	975341	975341	146.986	146.992	52	53	52.17	4.83801	81344	42668	115	18	39	59.2657
LA	LA	St. Tammany	y	2021	PNUSAS255075	SAMN25124248	SRR17665563	y	n	n	Ai	Ai5	1352592	1352592	145.895	145.9	52	52	52.11	4.82658	86461	64240	95	19	35	81.7721
AL	AL	Jefferson	y	2022	PNUSAS254914	SAMN25076059	SRR17656191	y	n	n	Ai	Ai5	946409	946409	250.987	250.989	52	52	52.16	4.62869	212342	167662	44	8	14	102.637
SC	SC	Greenville	y	2021	PNUSAS254466	SAMN25002167	SRR17621879	y	n	n	Ai	Ai1	515103	515103	244.861	244.897	52	52	52.1	4.76154	178241	95515	65	10	19	52.9821
SC	SC	COLLETON	y	2021	PNUSAS254458	SAMN25002168	SRR17621869	y	n	n	Ai	Ai1	700530	700530	243.089	243.124	52	52	52.21	4.60603	195367	111800	54	10	18	73.948
GA	GA	TOOMBS	y	2021	PNUSAS254384	SAMN24964020	SRR17609187	y	n	n	Ai	Ai1	1254089	1254089	244.316	244.337	52	52	52.21	4.60903	233956	194817	39	8	13	132.96
LA	LA	Orleans	y	2019	PNUSAS254367	SAMN24962010	SRR17608710	y	n	n	Ai	Ai5	1453307	1453307	147.699	147.703	53	53	52.15	4.818	88075	55112	107	20	36	89.1057
NC	NC	NEW HANOVER	y	2021	PNUSAS254187	SAMN24849050	SRR17562395	y	n	excl. (not clade Ai)	Bi	N/A	601332	601332	243.262	243.293	52	52	52.24	4.50718	446059	169706	20	4	8	64.9145
AR	AR	Grant	y	2021	PNUSAS254035	SAMN24836881	SRR17549342	y	n	n	Ai	Ai7	614252	614252	233.617	233.665	51	52	52.14	4.68896	203225	126089	47	8	15	61.2137
MS	MS	Attala	y	2021	PNUSAS253757	SAMN24810410	SRR17535382	y	n	n	Ai	Ai5	1441239	1441239	228.312	228.356	53	53	52.17	4.6504	157262	85077	61	11	21	141.529
GA	GA	APPLING	y	2021	PNUSAS253686	SAMN24808094	SRR17534416	y	n	n	Ai	Ai1	691038	691038	266.467	266.539	53	53	52.23	4.62409	122795	68975	74	12	25	79.654
GA	GA	COLUMBIA	y	2021	PNUSAS253677	SAMN24808135	SRR17534443	y	n	n	Ai	Ai1	639176	639176	265.182	265.262	52	52	52.21	4.63554	172809	92140	51	10	19	73.1408
GA	GA	TOOMBS	y	2021	PNUSAS253670	SAMN24808110	SRR17534434	y	n	n	Ai	Ai1	658607	658607	279.484	279.565	53	53	52.26	4.59057	98806	59556	84	14	29	80.2064
SC	SC	Charleston	y	2021	PNUSAS253419	SAMN24723570	SRR17486643	y	n	n	Ai	Ai1	503412	503412	199.284	199.336	51	51	52.2	4.63603	200565	92147	49	9	17	43.2849
NC	Unk.	Out of State	no	2021	PNUSAS253231	SAMN24656736	SRR17445805	y	n	n	Ai	Ai1	722856	722856	243.408	243.45	52	52	52.21	4.60603	235743	194927	39	7	13	76.406
NC	NC	ROCKINGHAM	y	2021	PNUSAS253230	SAMN24656740	SRR17445871	y	n	n	Ai	Ai1	805344	805344	242.438	242.475	52	52	52.01	4.77125	212541	148622	44	9	15	81.8489
SC	SC	YORK	y	2021	PNUSAS253182	SAMN24611395	SRR17428642	y	n	n	Ai	Ai1	817781	817781	244.181	244.238	52	52	52.22	4.6043	194817	74049	62	9	20	86.7492
GA	GA	FULTON	y	2021	PNUSAS252608	SAMN24539589	SRR17398026	y	n	n	Ai	Ai2	1057252	1057252	243.432	243.458	52	52	52.12	4.6873	206316	145330	40	8	15	109.821
GA	GA	DOUGLAS	y	2021	PNUSAS252606	SAMN24539591	SRR17398023	y	n	n	Ai	Ai1	1152680	1152680	242.68	242.715	52	52	52.19	4.63729	233955	148622	41	8	14	120.653
MS	MS	Attala	y	2021	PNUSAS252581	SAMN24525473	SRR17383922	y	n	n	Ai	Ai5	1480373	1480373	235.19	235.233	52	52	52.17	4.65306	213218	109874	51	8	15	149.665
NC	Unk.	Out of State	no	2021	PNUSAS251764	SAMN24320433	SRR17312320	y	n	n	Ai	Ai3	514750	514750	242.743	242.774	52	52	52.13	4.68976	228635	95101	42	8	15	53.2907
GA	GA	UNKNOWN	no	2021	PNUSAS251724	SAMN24288752	SRR17297963	y	n	n	Ai	Ai1	1075731	1075731	237.254	204.167	52	51	52.19	4.64944	235927	194746	43	8	13	102.131
GA	GA	BEN HILL	y	2021	PNUSAS251723	SAMN24288771	SRR17297969	y	n	n	Ai	Ai6	1002534	1002534	243.847	243.906	52	52	52.21	4.62762	206927	148622	41	9	16	105.667
GA	GA	PAULDING	y	2021	PNUSAS251715	SAMN24288773	SRR17297887	y	n	n	Ai	Ai1	542000	542000	286.406	286.507	51	51	52.2	4.60599	212100	125481	41	8	15	67.4163
GA	GA	BRYAN	y	2021	PNUSAS251708	SAMN24288727	SRR17297879	y	n	n	Ai	Ai1	517135	517135	288.051	288.139	51	52	52.22	4.59982	220978	148622	39	8	14	64.7782
GA	GA	FULTON	y	2021	PNUSAS251696	SAMN24288746	SRR17297943	y	n	n	Ai	Ai1	512615	512615	287.555	287.658	51	51	52.13	4.64462	235742	191428	37	7	13	63.4847
GA	GA	GWINNETT	y	2021	PNUSAS251686	SAMN24288737	SRR17297944	y	n	n	Ai	Ai1	557671	557671	287.421	287.519	51	51	52.21	4.60459	228112	148622	38	8	14	69.632
GA	GA	DEKALB	y	2021	PNUSAS251684	SAMN24288747	SRR17297973	y	n	n	Ai	Ai1	698658	698658	241.492	241.563	51	52	52.11	4.64466	233968	148622	42	8	14	72.662
SC	SC	FAIRFIELD	y	2021	PNUSAS251413	SAMN24283268	SRR17296278	y	n	n	Ai	Ai1	393404	393404	231.106	231.189	51	51	52.17	4.63759	200583	112535	54	8	15	39.2162
MS	MS	Covington	y	2021	PNUSAS251090	SAMN24279591	SRR17289972	y	n	n	Ai	Ai5	1236271	1236271	242.456	242.488	53	53	52.15	4.6569	190042	128974	56	10	17	128.738
MS	MS	Marshall	y	2021	PNUSAS251086	SAMN24252178	SRR17281347	y	n	n	Ai	Ai5	783098	783098	237.38	237.409	53	53	52.23	4.60929	96090	57465	90	16	31	80.6646
LA	LA	St. Tammany	y	2021	PNUSAS250341	SAMN24102933	SRR17238131	y	n	n	Ai	Ai5	943610	943610	236.153	236.188	53	53	52.16	4.7954	86102	45168	113	18	37	92.9444
GA	GA	COFFEE	y	2021	PNUSAS249840	SAMN24008859	SRR17218206	y	n	n	Ai	Ai6	1323538	1323538	244.445	244.533	52	52	52.2	4.63272	204011	148623	40	9	15	139.698
MS	MS	Holmes	y	2021	PNUSAS249745	SAMN24007512	SRR17217811	y	n	n	Ai	Ai5	977298	977298	232.739	232.771	52	52	52.17	4.65356	157296	77444	64	10	21	97.7623
GA	GA	COBB	y	2021	PNUSAS249398	SAMN23823793	SRR17180722	y	n	n	Ai	Ai3	585518	585518	260.092	260.29	52	53	52.18	4.65152	108972	57865	81	14	27	65.504
GA	GA	UNKNOWN	no	2021	PNUSAS249394	SAMN23823791	SRR17180723	y	n	n	Ai	Ai3	566523	566523	270.212	231.813	53	53	52.21	4.69608	81579	46820	104	20	39	60.563
LA	LA	St. Tammany	y	2021	PNUSAS249193	SAMN23787833	SRR17167881	y	n	n	Ai	Ai5	1054022	1054022	148.739	148.744	52	52	52.06	4.91907	147602	85489	70	11	22	63.7426
NC	NC	ORANGE	y	2021	PNUSAS248971	SAMN23708034	SRR17144941	y	n	n	Ai	Ai6	759734	759734	240.084	239.845	52	52	52.2	4.6304	204155	108570	44	9	16	78.7445
MS	MS	Copiah	y	2021	PNUSAS248790	SAMN23705592	SRR17143828	y	n	n	Ai	Ai5	832841	832841	237.289	237.318	53	53	52.18	4.68867	113667	64782	81	13	26	84.3038
MS	MS	Calhoun	y	2021	PNUSAS248784	SAMN23705578	SRR17143826	y	n	n	Ai	Ai5	667039	667039	238.126	238.152	53	53	52.28	4.60019	97190	57338	96	17	33	69.0615
SC	SC	AIKEN	y	2021	PNUSAS248508	SAMN23703339	SRR17140438	y	n	n	Ai	Ai1	1356244	1356244	219.413	219.431	52	52	52.19	4.64812	231837	111806	43	8	14	128.047
SC	SC	DARLINGTON	y	2021	PNUSAS248506	SAMN23703344	SRR17140434	y	n	n	Ai	Ai6	1444142	1444142	230.05	230.06	52	52	52.2	4.63039	212170	148624	42	8	15	143.501
SC	SC	AIKEN	y	2021	PNUSAS248503	SAMN23703343	SRR17140437	y	n	n	Ai	Ai1	1433330	1433330	189.249	189.262	52	52	52.19	4.64746	207781	98100	46	9	16	116.737
NC	NC	COLUMBUS	y	2021	PNUSAS248364	SAMN23606325	SRR17120563	y	n	n	Ai	Ai1	483396	483396	243.586	243.614	52	52	52.2	4.59624	212179	148622	43	9	15	51.2398
LA	LA	Orleans	y	2021	PNUSAS248297	SAMN23605155	SRR17120362	y	n	n	Ai	Ai5	1041505	1041505	146.924	146.926	52	52	52.08	4.83351	106445	74970	73	14	27	63.3176
AL	AL	Mobile	y	2021	PNUSAS248284	SAMN23604616	SRR17120050	y	n	n	Ai	Ai5	820981	820981	250.985	250.987	52	52	52.17	4.73279	195428	137721	46	10	16	87.0754
NC	NC	HARNETT	y	2021	PNUSAS248245	SAMN23604570	SRR17119770	y	n	n	Ai	Ai1	774106	774106	238.88	238.936	52	52	52.21	4.60768	235742	195839	39	7	13	80.2747
GA	GA	GORDON	y	2021	PNUSAS248220	SAMN23604520	SRR17119273	y	n	n	Ai	Ai2	1150043	1150043	221.49	221.719	51	52	52.13	4.68753	229861	145674	41	7	14	108.737
LA	LA	St. Tammany	y	2021	PNUSAS247475	SAMN23543530	SRR17084651	y	n	n	Ai	Ai5	583779	583779	136.901	136.902	52	52	52.15	4.80994	62677	34149	130	26	51	33.2312
LA	LA	Lafourche	y	2021	PNUSAS247474	SAMN23536437	SRR17084648	y	n	n	Ai	Ai7	981031	981031	146.317	146.321	53	53	52.27	4.69951	74515	43502	113	20	41	61.0887
SC	SC	ANDERSON	y	2021	PNUSAS247405	SAMN23509687	SRR17072995	y	n	n	Ai	Ai1	395025	395025	191.292	189.334	51	51	52.21	4.59808	167457	89098	69	10	19	32.6999
MS	MS	Hinds	y	2021	PNUSAS247233	SAMN23492467	SRR17066785	y	n	n	Ai	Ai5	1167865	1167865	241.245	241.273	53	53	52.19	4.63226	143735	85076	66	12	22	121.65
MS	MS	Covington	y	2021	PNUSAS247228	SAMN23492455	SRR17066686	y	n	n	Ai	Ai5	750678	750678	234.976	235.016	53	53	52.22	4.63914	81957	49168	105	17	35	76.0513
MS	MS	Leflore	y	2021	PNUSAS247227	SAMN23492458	SRR17066682	y	n	n	Ai	Ai5	890976	890976	234.666	234.705	53	53	52.2	4.62184	149551	68136	72	12	25	90.4832
MS	MS	Covington	y	2021	PNUSAS247224	SAMN23492440	SRR17066681	y	n	n	Ai	Ai5	1231602	1231602	238.349	238.397	53	53	52.15	4.65164	151867	77517	66	11	21	126.227
MS	MS	Hinds	y	2021	PNUSAS247217	SAMN23492428	SRR17066659	y	n	n	Ai	Ai5	626963	626963	238.481	238.513	53	53	52.14	4.6864	161278	77445	72	11	21	63.814
NC	NC	MECKLENBURG	y	2021	PNUSAS247191	SAMN23492174	SRR17066249	y	n	n	Ai	Ai1	741482	741482	239.868	239.9019342344116	52	52	52.2	4.63571	231965	148622	42	8	14	76.7392
GA	GA	UNKNOWN	no	2021	PNUSAS246557	SAMN23413047	SRR17021001	y	n	n	Ai	Ai1	276026	276026	263.173	220.474	53	53	52.35	4.59667	50764	27351	165	29	59	29.0426
SC	SC	GEORGETOWN	y	2021	PNUSAS246423	SAMN23408109	SRR17017360	y	n	n	Ai	Ai6	506962	506962	207.701	207.753	51	51	52.2	4.62815	202588	108574	47	10	17	45.5082
SC	SC	ORANGEBURG	y	2021	PNUSAS246421	SAMN23408110	SRR17017362	y	n	n	Ai	Ai1	1150750	1150750	199.325	199.374	51	51	52.2	4.60115	207454	94809	49	9	16	99.7148
SC	SC	Greenville	y	2021	PNUSAS246420	SAMN23408112	SRR17017357	y	n	n	Ai	Ai1	986764	986764	209.491	209.542	52	52	52.2	4.60503	200774	96788	49	10	18	89.7903
SC	SC	LEXINGTON	y	2021	PNUSAS246416	SAMN23408105	SRR17017351	y	n	n	Ai	Ai1	586537	586537	242.815	242.846	52	52	52.22	4.60227	172942	82515	63	10	19	61.8951
SC	SC	RICHLAND	y	2021	PNUSAS246415	SAMN23408142	SRR17017389	y	n	n	Ai	Ai1	2874517	2874517	208.607	208.636	52	52	52.2	4.60698	212323	148622	42	9	15	260.337
GA	GA	TATTNALL	y	2021	PNUSAS246036	SAMN23390690	SRR17007797	y	n	n	Ai	Ai1	1046434	1046434	239.901	239.945	52	53	52.21	4.60339	228127	111800	50	8	15	109.078
GA	GA	MERIWETHER	y	2021	PNUSAS246030	SAMN23390692	SRR17007866	y	n	n	Ai	Ai5	1477037	1477037	234.07	234.121	52	52	52.08	4.84138	190001	86090	55	10	19	142.839
NC	NC	RANDOLPH	y	2021	PNUSAS245868	SAMN23385315	SRR17002315	y	n	n	Ai	Ai1	816512	816512	240.834	240.867	52	52	52.2	4.6044	203610	112184	46	10	16	85.4214
VA	VA	Chesapeake	y	2021	PNUSAS245764	SAMN23390396	SRR17006582	y	n	n	Ai	Ai5	875130	875130	233.217	233.263	52	52	52.13	4.67708	188366	86005	54	10	18	87.283
AL	AL	Winston	y	2021	PNUSAS245693	SAMN23310477	SRR16988570	y	n	n	Ai	Ai5	726516	726516	250.991	250.992	52	52	52.2	4.6185	212342	167658	44	9	15	78.9646
AL	AL	Dale	y	2021	PNUSAS245653	SAMN23309414	SRR16987650	y	n	n	Ai	Ai5	1009548	1009548	250.987	250.99	52	52	52.2	4.58903	190044	136270	45	10	16	110.431
GA	GA	TOOMBS	y	2021	PNUSAS245504	SAMN23285008	SRR16976423	y	n	n	Ai	Ai1	460292	460292	262.963	263.162	52	52	52.28	4.55818	92088	56358	88	17	32	53.1289
GA	GA	COFFEE	y	2021	PNUSAS245490	SAMN23285043	SRR16976474	y	n	n	Ai	Ai6	603717	603717	268.041	268.24	52	52	52.21	4.63227	179886	108574	50	10	17	69.8926
LA	LA	Lafourche	y	2021	PNUSAS245403	SAMN23284746	SRR16976233	y	n	n	Ai	Ai5	1125675	1125675	148.814	148.816	52	53	52.14	4.82178	97360	55855	92	18	34	69.4836
LA	LA	East Baton Rouge	y	2021	PNUSAS245398	SAMN23284744	SRR16976236	y	n	n	Ai	Ai5	974904	974904	148.104	148.104	53	53	52.22	4.77546	62383	32429	138	24	50	60.4704
LA	LA	Bienville	y	2021	PNUSAS245395	SAMN23284745	SRR16976234	y	n	n	Ai	Ai7	927064	927064	147.82	147.819	53	53	52.21	4.73386	83603	47278	99	18	38	57.8972
NC	NC	CATAWBA	y	2021	PNUSAS245268	SAMN23242921	SRR16965642	y	n	n	Ai	Ai1	836371	836371	233.102	233.159	52	52	52.2	4.60335	207454	112104	45	9	15	84.7139
NC	NC	HARNETT	y	2021	PNUSAS245263	SAMN23242920	SRR16965636	y	n	n	Ai	Ai1	959295	959295	237.736	237.777	52	52	52.21	4.60515	228127	148622	41	8	14	99.0536
LA	LA	St. Tammany	y	2021	PNUSAS245203	SAMN23214746	SRR16959407	y	n	n	Ai	Ai5	1479523	1479523	147.337	147.335	52	52	52.14	4.8821	88687	54051	106	20	38	89.3007
LA	LA	Jefferson	y	2021	PNUSAS245195	SAMN23220766	SRR16959405	y	n	n	Ai	Ai5	677675	677675	148.486	148.488	52	53	52.28	4.61944	68378	32236	137	25	48	43.5663
LA	LA	Orleans	y	2021	PNUSAS245194	SAMN23216797	SRR16959403	y	n	n	Ai	Ai5	1115368	1115368	148.1	148.1	52	53	52.16	4.81267	97437	59556	96	16	32	68.6462
GA	GA	MONROE	y	2021	PNUSAS245006	SAMN23190450	SRR16957504	y	n	n	Ai	Ai1	706755	706755	270.058	270.318	52	52	52.22	4.63358	157116	92057	60	11	20	82.4231
GA	GA	DOUGHERTY	y	2021	PNUSAS245001	SAMN23194168	SRR16957501	y	n	n	Ai	Ai5	549558	549558	257.886	258.141	52	53	52.19	4.64166	93258	47293	103	16	34	61.096
MS	MS	Tishomingo	y	2021	PNUSAS244411	SAMN23166517	SRR16948565	y	n	n	Ai	Ai3	587963	587963	212.144	212.162	53	53	52.01	4.82568	93940	56365	96	18	35	51.6978
MS	MS	Walthall	y	2021	PNUSAS244404	SAMN23166471	SRR16948560	y	n	n	Ai	Ai5	831456	831456	229.114	229.135	53	53	52.14	4.80967	131192	77480	79	13	25	79.2183
GA	GA	FULTON	y	2021	PNUSAS244385	SAMN23166498	SRR16948581	y	n	n	Ai	Ai1	1203767	1203767	250.99	250.992	52	52	52.16	4.6908	233963	125481	40	8	14	128.82
NC	NC	UNION	y	2021	PNUSAS244279	SAMN23138083	SRR16943958	y	n	n	Ai	Ai6	803397	803397	243.426	243.45	52	52	52.2	4.63174	212296	145192	39	8	15	84.4509
GA	GA	Richmond	y	2021	PNUSAS244125	SAMN23098993	SRR16931890	y	n	n	Ai	Ai1	433121	433121	201.702	201.788	51	51	52.2	4.60089	200583	125537	51	9	16	37.984
GA	GA	ROCKDALE	y	2021	PNUSAS244116	SAMN23098995	SRR16932155	y	n	n	Ai	Ai1	427010	427010	188.392	188.466	51	51	52.21	4.59462	148623	77625	66	11	21	35.024
NC	NC	MCDOWELL	y	2021	PNUSAS243837	SAMN23039680	SRR16914086	y	n	n	Ai	Ai1	720530	720530	243.287	243.324	52	53	52.2	4.60704	207454	128561	45	9	15	76.1048
NC	NC	WAKE	y	2021	PNUSAS243688	SAMN23039623	SRR16913958	y	n	n	Ai	Ai6	737112	737112	243.743	243.784	52	52	52.23	4.58748	228587	148623	39	7	13	78.3352
NC	NC	Robeson	y	2021	PNUSAS243686	SAMN23039619	SRR16913952	y	n	n	Ai	Ai6	687660	687660	243.393	243.434	52	52	52.2	4.63263	204022	148623	43	9	15	72.2637
NC	NC	Brunswick	y	2021	PNUSAS243681	SAMN23039617	SRR16913960	y	n	n	Ai	Ai6	826718	826718	243.775	243.817	52	53	52.2	4.63148	202698	125607	44	10	17	87.0351
LA	LA	Iberia	y	2021	PNUSAS243656	SAMN23039563	SRR16913571	y	n	n	Ai	Ai7	1150402	1150402	148.527	148.531	53	53	52.2	4.76913	77903	56429	101	20	38	71.6558
LA	LA	St. Tammany	y	2021	PNUSAS243052	SAMN23010890	SRR16893039	y	n	n	Ai	Ai7	934114	934114	148.276	148.253	53	53	52.24	4.77639	70597	43395	120	22	44	57.9918
LA	LA	Jefferson	y	2021	PNUSAS243044	SAMN23010887	SRR16893040	y	n	n	Ai	Ai5	1016984	1016984	146.708	146.69	52	52	52.18	4.78888	92753	44872	107	17	36	62.307
MS	MS	Marion	y	2021	PNUSAS242957	SAMN23009927	SRR16892653	y	n	n	Ai	Ai5	620662	620662	191.617	191.646	52	52	52.18	4.64555	95791	57413	79	16	31	51.2053
MS	MS	Rankin	y	2021	PNUSAS242953	SAMN23009922	SRR16892655	y	n	n	Ai	Ai5	806261	806261	200.204	200.231	53	53	52.17	4.65456	104322	59692	89	15	30	69.3631
MS	MS	Forrest	y	2021	PNUSAS242930	SAMN23009913	SRR16892487	y	n	n	Ai	Ai5	711869	711869	237.766	237.802	53	53	52.16	4.68679	150750	83332	70	11	21	72.2333
MS	MS	Rankin	y	2021	PNUSAS242928	SAMN23009798	SRR16892371	y	n	n	Ai	Ai5	561642	561642	199.325	199.364	52	52	52.18	4.65959	108715	59566	80	13	28	48.0559
MS	MS	Rankin	y	2021	PNUSAS242921	SAMN23009643	SRR16892262	y	n	n	Ai	Ai5	1376078	1376078	235.012	235.057	53	53	52.15	4.68912	143916	82800	70	13	24	137.947
AR	AR	Madison	y	2021	PNUSAS242882	SAMN23009367	SRR16891839	y	n	n	Ai	Ai7	595539	595539	229.199	229.238	52	52	52.13	4.80365	212342	102786	56	8	15	56.8353
AR	AR	Pulaski	y	2021	PNUSAS242873	SAMN23009365	SRR16891842	y	n	n	Ai	Ai7	894015	894015	233.338	233.374	52	52	52.1	4.81263	203671	101685	49	8	16	86.6984
GA	GA	BLECKLEY	y	2021	PNUSAS242861	SAMN23009993	SRR16892712	y	n	n	Ai	Ai1	478499	478499	195.556	195.633	51	51	52.2	4.60302	163483	88925	58	10	20	40.6654
GA	GA	PAULDING	y	2021	PNUSAS242851	SAMN23009974	SRR16892689	y	n	n	Ai	Ai1	1078057	1078057	250.993	250.995	52	52	52.2	4.60688	228127	148622	42	8	14	117.47
GA	GA	BURKE	y	2021	PNUSAS242382	SAMN23007863	SRR16889091	y	n	n	Ai	Ai1	313937	313937	278.135	278.339	52	52	52.26	4.59206	115251	56445	83	14	28	38.0434
GA	GA	UNKNOWN	no	2021	PNUSAS242368	SAMN23007844	SRR16889081	y	n	n	Ai	Ai3	501816	501816	267.951	223.494	53	52	52.23	4.70651	110355	62367	75	14	29	52.3987
SC	SC	KERSHAW	y	2021	PNUSAS242315	SAMN22908995	SRR16797143	y	n	n	Ai	Ai1	902683	902683	238.849	238.882	52	52	52.08	4.68934	108541	56602	86	16	30	91.9619
SC	SC	Berkeley	y	2021	PNUSAS242310	SAMN22908972	SRR16797131	y	n	n	Ai	Ai1	1039587	1039587	219.493	219.515	52	52	52.2	4.606	202947	111800	44	9	16	99.0853
SC	SC	Greenville	y	2021	PNUSAS242300	SAMN22908997	SRR16797153	y	n	n	Ai	Ai1	1083556	1083556	238.032	238.066	52	52	52.21	4.60622	212541	111800	44	8	15	111.996
SC	SC	Charleston	y	2021	PNUSAS242293	SAMN22908958	SRR16797124	y	n	n	Ai	Ai1	1205565	1205565	235.949	235.983	52	53	52.21	4.63428	151155	95069	56	12	20	122.769
GA	GA	PIKE	y	2021	PNUSAS241864	SAMN22863685	SRR16761370	y	n	n	Ai	Ai6	252508	252508	279.143	279.26	51	51	52.27	4.60434	233961	145192	41	8	14	30.6235
GA	GA	UNKNOWN	no	2021	PNUSAS241861	SAMN22863682	SRR16761394	y	n	n	Ai	Ai3	991134	991134	273.9	237.679	52	51	52.17	4.72844	202696	119743	45	8	15	107.233
GA	GA	ROCKDALE	y	2021	PNUSAS241849	SAMN22863684	SRR16761355	y	n	n	Ai	Ai1	667388	667388	276.4	276.564	51	51	52.21	4.60743	202947	128561	40	9	15	80.097
GA	GA	UNKNOWN	no	2021	PNUSAS241804	SAMN22863300	SRR16761006	y	n	n	Ai	Ai1	744285	744285	262.985	211.206	52	51	52.11	4.74717	203076	128561	41	9	15	74.3461
SC	SC	Greenville	y	2021	PNUSAS241357	SAMN22825678	SRR16684968	y	n	n	Ai	Ai1	640281	640281	239.239	239.279	52	52	52.22	4.59891	121555	69885	71	12	25	66.6214
SC	SC	ANDERSON	y	2021	PNUSAS241344	SAMN22825665	SRR16684962	y	n	n	Ai	Ai1	1036150	1036150	237.132	237.171	53	53	52.22	4.60357	141849	78124	62	11	22	106.754
AR	AR	Faulkner	y	2021	PNUSAS241274	SAMN22824444	SRR16684139	y	n	n	Ai	Ai7	700627	700627	230.798	230.855	52	52	52.17	4.64799	203669	127878	41	8	14	69.5885
MS	MS	Monroe	y	2021	PNUSAS241059	SAMN22822395	SRR16678809	y	n	n	Ai	Ai5	423675	423675	246.066	246.112	52	53	52.18	4.62597	144251	80531	62	12	22	45.0767
MS	MS	Rankin	y	2021	PNUSAS241058	SAMN22822396	SRR16678810	y	n	n	Ai	Ai5	456491	456491	243.27	243.311	53	53	52.17	4.72994	117942	63557	89	13	28	46.9603
MS	MS	DeSoto	y	2021	PNUSAS241048	SAMN22822376	SRR16678802	y	n	n	Ai	Ai5	765025	765025	230.946	230.979	53	53	52.16	4.66465	187305	86090	69	11	19	75.7579
NC	NC	WAKE	y	2021	PNUSAS240687	SAMN22786249	SRR16638395	y	n	n	Ai	Ai6	463783	463783	243.294	243.333	52	52	52.2	4.63289	212169	145400	42	8	15	48.7146
NC	NC	HARNETT	y	2021	PNUSAS240682	SAMN22786262	SRR16638398	y	n	n	Ai	Ai6	460883	460883	244.716	244.75	52	52	52.2	4.6333	203833	108574	46	9	16	48.6882
NC	Unk.	Out of State	no	2021	PNUSAS240673	SAMN22786250	SRR16638208	y	n	n	Ai	Ai6	792400	792400	243.912	243.948	52	52	52.2	4.62885	204156	115492	47	9	16	83.5154
NC	NC	MOORE	y	2021	PNUSAS240636	SAMN22785394	SRR16638180	y	n	n	Ai	Ai1	1013366	1013366	242.532	242.558	52	52	52.2	4.60722	207782	111799	44	10	16	106.696
NC	NC	CUMBERLAND	y	2021	PNUSAS240634	SAMN22785367	SRR16637730	y	n	n	Ai	Ai1	832039	832039	242.481	242.507	52	52	52.18	4.67177	200673	106782	52	10	17	86.376
NC	NC	FORSYTH	y	2021	PNUSAS240621	SAMN22785395	SRR16638009	y	n	n	Ai	Ai1	861243	861243	241.161	241.187	52	52	52.21	4.60548	228112	148622	41	8	14	90.2009
MS	MS	Forrest	y	2021	PNUSAS240582	SAMN22783182	SRR16637435	y	n	n	Ai	Ai5	1248714	1248714	239.64	239.689	53	53	52.07	4.92232	189774	98550	63	11	20	121.598
NC	NC	LEE	y	2021	PNUSAS240188	SAMN22605052	SRR16598671	y	n	n	Ai	Ai6	675922	675922	241.845	241.88315071857403	52	52	52.21	4.63089	233961	162888	39	7	13	70.6046
NC	NC	CABARRUS	y	2021	PNUSAS240173	SAMN22605049	SRR16598658	y	n	n	Ai	Ai6	719501	719501	243.485	243.522	52	52	52.2	4.63209	204022	148623	42	9	15	75.6467
GA	GA	DODGE	y	2021	PNUSAS240124	SAMN22604982	SRR16598585	y	n	n	Ai	Ai6	230414	230414	270.052	270.678	51	51	52.21	4.60315	177158	77446	74	11	21	27.0666
GA	GA	COBB	y	2021	PNUSAS240040	SAMN22604542	SRR16597982	y	n	n	Ai	Ai1	523708	523708	284.864	284.972	51	52	52.2	4.63563	212541	125754	43	9	15	64.3769
GA	GA	EFFINGHAM	y	2021	PNUSAS240030	SAMN22604562	SRR16597985	y	n	n	Ai	Ai1	586889	586889	276.465	276.587	51	52	52.2	4.60719	200583	94808	49	9	17	70.4507
LA	LA	Jefferson	y	2021	PNUSAS239980	SAMN22929132	SRR16798032	y	n	n	Ai	Ai5	558463	558463	243.356	243.383	52	53	52.14	4.82735	94904	51922	96	15	32	56.3096
GA	GA	COBB	y	2021	PNUSAS239841	SAMN22575688	SRR16578988	y	n	n	Ai	Ai1	542370	542370	285.162	285.303	51	51	52.21	4.60777	212541	111800	41	9	15	67.1482
GA	GA	JEFF DAVIS	y	2021	PNUSAS239836	SAMN22575701	SRR16578967	y	n	n	Ai	Ai6	809468	809468	282.98	283.128	51	51	52.21	4.62272	206025	148622	41	9	15	99.1293
GA	GA	WARE	y	2021	PNUSAS239824	SAMN22575682	SRR16578936	y	n	n	Ai	Ai6	699535	699535	279.389	279.549	51	51	52.17	4.71317	204023	125878	42	9	16	82.9583
GA	GA	COWETA	y	2021	PNUSAS239818	SAMN22575665	SRR16578945	y	n	n	Ai	Ai1	525509	525509	284.041	284.185	51	51	52.2	4.6377	202696	111800	41	9	15	64.3872
NC	NC	NEW HANOVER	y	2021	PNUSAS239722	SAMN22570719	SRR16575465	y	n	n	Ai	Ai6	691956	691956	243.295	243.32	52	52	52.2	4.62902	204023	125606	44	9	16	72.7402
AL	AL	Mobile	y	2021	PNUSAS239679	SAMN22570753	SRR16576215	y	n	n	Ai	Ai5	782997	782997	250.987	250.988	52	52	52.16	4.63026	203742	167654	44	9	15	84.8862
SC	SC	OCONEE	y	2021	PNUSAS239530	SAMN22568511	SRR16574509	y	n	n	Ai	Ai1	1125774	1125774	241.326	241.446	52	52	52.23	4.5946	125813	61692	78	13	26	118.289
SC	SC	LEXINGTON	y	2021	PNUSAS239517	SAMN22568605	SRR16574421	y	n	n	Ai	Ai6	559989	559989	244.195	244.229	52	52	52.25	4.61934	108575	55112	92	15	31	59.2103
SC	SC	BEAUFORT	y	2021	PNUSAS239500	SAMN22568608	SRR16574426	y	n	n	Ai	Ai1	1605238	1605238	240.955	241.07	52	52	52.21	4.60625	210628	106757	49	9	16	167.982
SC	SC	FLORENCE	y	2021	PNUSAS239496	SAMN22568601	SRR16574518	y	n	n	Ai	Ai6	929008	929008	242.372	242.473	52	52	52.2	4.62951	204023	138381	50	10	17	97.2944
MS	MS	Rankin	y	2021	PNUSAS239086	SAMN22561822	SRR16564141	y	n	n	Ai	Ai5	503113	503113	237.1	237.145	53	53	52.17	4.66655	131376	71281	68	11	24	51.1296
MS	MS	Union	y	2021	PNUSAS239084	SAMN22561802	SRR16564123	y	n	n	Ai	Ai5	739279	739279	239.199	239.243	53	53	52.18	4.64494	93178	54896	95	16	32	76.1479
GA	GA	COBB	y	2021	PNUSAS238549	SAMN22509502	SRR16537286	y	n	n	Ai	Ai1	423546	423546	240.361	240.399	52	53	52.23	4.62634	116589	57472	85	15	28	44.0141
LA	LA	Evangeline	y	2021	PNUSAS238185	SAMN22487406	SRR16526341	y	n	n	Ai	Ai7	1348791	1348791	146.388	146.39	52	52	52.03	4.74062	121307	90856	76	12	24	83.3006
NC	NC	MOORE	y	2021	PNUSAS238110	SAMN22487392	SRR16526310	y	n	n	Ai	Ai1	846536	846536	219.948	220.007	52	52	52.21	4.60444	212541	111799	42	9	15	80.8867
NC	NC	DAVIDSON	y	2021	PNUSAS238103	SAMN22487400	SRR16526329	y	n	n	Ai	Ai1	842007	842007	226.447	226.503	52	52	52.17	4.63715	203077	111800	50	9	16	82.246
SC	SC	SUMTER	y	2021	PNUSAS237282	SAMN22405825	SRR16481937	y	n	n	Ai	Ai6	1073447	1073447	234.163	234.194	52	52	52.21	4.63218	202554	90817	51	8	16	108.535
SC	SC	Greenville	y	2021	PNUSAS237275	SAMN22405850	SRR16481954	y	n	n	Ai	Ai3	927510	927510	229.904	229.933	52	52	52.15	4.65697	169435	109053	52	10	18	91.5839
SC	SC	Greenville	y	2021	PNUSAS237274	SAMN22406762	SRR16482038	y	n	n	Ai	Ai6	944319	944319	236.901	236.937	52	52	52.2	4.62924	168232	90860	54	10	19	96.6581
GA	GA	HENRY	y	2021	PNUSAS237221	SAMN22405541	SRR16481341	y	n	n	Ai	Ai1	309418	309418	278.356	278.698	51	51	52.11	4.7621	228111	125481	44	9	15	36.1946
GA	GA	COBB	y	2021	PNUSAS237218	SAMN22405563	SRR16481606	y	n	n	Ai	Ai1	414057	414057	277.118	277.467	52	52	52.13	4.70751	194683	95050	60	9	18	48.7795
MS	MS	Lafayette	y	2021	PNUSAS236922	SAMN22372565	SRR16470505	y	n	n	Ai	Ai5	311282	311282	228.921	228.977	53	53	52.38	4.54282	56535	27073	150	25	54	31.3759
MS	MS	Leflore	y	2021	PNUSAS236920	SAMN22372573	SRR16470286	y	n	n	Ai	Ai5	736619	736619	239.055	239.115	53	53	52.17	4.65333	140479	69022	71	10	23	75.694
NC	NC	VANCE	y	2021	PNUSAS236758	SAMN22369488	SRR16470270	y	n	n	Ai	Ai6	700997	700997	243.744	243.762	52	52	52.17	4.71122	204011	145406	45	9	15	72.5376
VA	VA	Nottoway	y	2021	PNUSAS236672	SAMN22369323	SRR16465077	y	n	n	Ai	Ai6	1164582	1164582	239.478	239.521	52	52	52.17	4.71723	194662	131200	47	9	16	118.255
NC	NC	WAKE	y	2021	PNUSAS236277	SAMN22308141	SRR16345286	y	n	n	Ai	Ai6	786367	786367	229.308	229.374	52	52	52.2	4.6302	203076	141301	45	10	17	77.8998
LA	LA	Orleans	y	2021	PNUSAS236232	SAMN22305900	SRR16340040	y	n	n	Ai	Ai5	733387	733387	149.048	149.056	52	53	52.23	4.79286	61676	39536	134	24	46	45.6149
AR	AR	St. Francis	y	2021	PNUSAS236203	SAMN22305858	SRR16340023	y	n	n	Ai	Ai3	661562	661562	239.154	239.18	51	51	52.11	4.72454	191266	86388	55	9	19	66.9797
SC	SC	RICHLAND	y	2021	PNUSAS236090	SAMN22266282	SRR16327278	y	n	n	Ai	Ai1	687492	687492	242.245	242.307	52	52	52.21	4.62924	157224	87798	65	11	20	71.9613
SC	SC	Greenville	y	2021	PNUSAS236081	SAMN22266292	SRR16327289	y	n	n	Ai	Ai1	568852	568852	229.849	229.876	52	53	52.24	4.59783	121684	57042	75	12	27	56.8779
SC	unk.	Brunswick	no	2021	PNUSAS236076	SAMN22266306	SRR16327267	y	n	n	Ai	Ai6	615058	615058	239.137	239.164	52	52	52.16	4.7182	194782	90860	49	9	18	62.3507
SC	SC	RICHLAND	y	2021	PNUSAS236056	SAMN22510357	SRR16537446	y	n	n	Ai	Ai6	1417837	1417837	235.411	235.448	52	52	52.21	4.58212	204033	95070	48	9	16	145.697
SC	SC	AIKEN	y	2021	PNUSAS236048	SAMN22403994	SRR16480235	y	n	n	Ai	Ai1	445115	445115	239.087	239.115	52	52	52.22	4.6009	128562	79416	61	11	22	46.2637
NC	NC	SCOTLAND	y	2021	PNUSAS235914	SAMN22248892	SRR16316561	y	n	n	Ai	Ai6	538156	538156	243.442	243.452	52	52	52.2	4.63053	202553	90860	45	9	17	56.5863
GA	GA	CLARKE	y	2021	PNUSAS235535	SAMN22231265	SRR16301686	y	n	n	Ai	Ai1	516194	516194	279.465	279.708	51	51	52.2	4.63766	212541	128561	46	9	15	62.2387
GA	GA	COWETA	y	2021	PNUSAS235525	SAMN22231261	SRR16301708	y	n	n	Ai	Ai1	666801	666801	273.777	274.033	51	51	52.2	4.63374	212322	111909	41	9	15	78.8305
GA	GA	TOOMBS	y	2021	PNUSAS235524	SAMN22231263	SRR16301705	y	n	n	Ai	Ai1	903662	903662	253.056	253.275	51	51	52.23	4.57154	202588	112535	45	9	16	100.087
GA	GA	BARROW	y	2021	PNUSAS235520	SAMN22231240	SRR16301668	y	n	n	Ai	Ai1	463492	463492	278.856	279.101	51	51	52.12	4.71278	200886	125479	47	10	17	54.8739
AL	AL	Jefferson	y	2021	PNUSAS235487	SAMN22231082	SRR16301548	y	n	n	Ai	Ai3	907480	907480	240.833	240.872	52	52	52.14	4.68878	233946	92995	45	7	15	93.2305
AL	AL	Coffee	y	2021	PNUSAS235480	SAMN22231089	SRR16301549	y	n	n	Ai	Ai5	609804	609804	241.257	241.299	52	52	52.2	4.58727	204806	167688	44	10	16	64.148
NC	NC	COLUMBUS	y	2021	PNUSAS235186	SAMN22215218	SRR16291898	y	n	n	Ai	Ai6	649635	649635	243.431	243.455	52	52	52.2	4.63219	233966	148623	39	7	13	68.2828
MS	MS	Leflore	y	2021	PNUSAS235048	SAMN22213774	SRR16290213	y	n	n	Ai	Ai5	393037	393037	236.171	236.167	52	53	52.21	4.64762	113667	72609	70	14	26	39.9444
MS	MS	Hinds	y	2021	PNUSAS235043	SAMN22213732	SRR16290172	y	n	n	Ai	Ai5	611862	611862	241.374	241.382	52	53	52.21	4.70196	177075	111337	55	9	17	62.8206
NC	NC	CABARRUS	y	2021	PNUSAS234871	SAMN22165077	SRR16259829	y	n	n	Ai	Ai1	549607	549607	243.057	238.5	52	52	52.19	4.59446	167490	77176	65	11	21	57.6057
NC	NC	COLUMBUS	y	2021	PNUSAS234859	SAMN22165100	SRR16259830	y	n	n	Ai	Ai6	525794	525794	244.241	238.93	52	53	52.2	4.61976	155176	71279	70	11	22	54.9917
SC	SC	GREENWOOD	y	2021	PNUSAS234808	SAMN22165030	SRR16259851	y	n	n	Ai	Ai1	788534	788534	239.12	239.172	52	52	52.19	4.63389	107044	56358	87	14	30	81.3894
SC	SC	YORK	y	2021	PNUSAS234796	SAMN22165052	SRR16260941	y	n	n	Ai	Ai1	1497540	1497540	185.965	185.206	51	51	52.2	4.60185	207454	111800	48	9	16	120.787
LA	LA	Jefferson	y	2021	PNUSAS234791	SAMN22164316	SRR16250834	y	n	n	Ai	Ai5	1137799	1137799	144.61	144.61	52	53	52.18	4.87817	106445	60191	94	14	30	67.4586
LA	LA	Jefferson	y	2021	PNUSAS234790	SAMN22164317	SRR16250031	y	n	n	Ai	Ai5	531269	531269	147.198	147.198	52	53	52.28	4.77594	48331	25404	179	34	68	32.7482
MS	MS	Pearl River	y	2021	PNUSAS234603	SAMN22133114	SRR16235450	y	n	n	Ai	Ai5	1007368	1007368	239.886	239.917	52	52	52.15	4.65825	143392	76455	69	11	22	103.76
MS	MS	Neshoba	y	2021	PNUSAS234602	SAMN22133115	SRR16235451	y	n	n	Ai	Ai5	1491394	1491394	239.297	239.327	52	53	52.15	4.65383	165147	82800	69	12	22	153.383
MS	MS	Clay	y	2021	PNUSAS234598	SAMN22133057	SRR16235446	y	n	n	Ai	Ai5	1230036	1230036	240.391	240.426	53	53	52.18	4.66313	187314	83995	60	10	19	126.83
LA	LA	St. Bernard	y	2021	PNUSAS234383	SAMN22091738	SRR16220131	y	n	n	Ai	Ai5	853605	853605	148.127	148.127	53	53	52.21	4.7993	61288	37321	141	25	49	52.6918
LA	LA	St. Tammany	y	2021	PNUSAS234379	SAMN22091730	SRR16220116	y	n	n	Ai	Ai5	1120121	1120121	146.532	146.533	52	52	52.14	4.79383	95758	46763	104	16	34	68.4772
GA	GA	CHEROKEE	y	2021	PNUSAS234146	SAMN22068641	SRR16212473	y	n	n	Ai	Ai1	518124	518124	281.167	281.264	51	51	52.2	4.60475	212422	125481	42	8	15	63.2845
GA	GA	PAULDING	y	2021	PNUSAS234139	SAMN22068637	SRR16212465	y	n	n	Ai	Ai1	487261	487261	281.003	281.1	51	51	52.21	4.60583	207454	125481	43	9	15	59.4661
GA	GA	DEKALB	y	2021	PNUSAS234124	SAMN22068610	SRR16212387	y	n	n	Ai	Ai2	537611	537611	281.407	281.502	51	51	52.13	4.69151	195604	95106	43	8	16	64.505
GA	GA	UNKNOWN	no	2021	PNUSAS234116	SAMN22068605	SRR16212375	y	n	n	Ai	Ai3	654767	654767	279.919	236.175	52	51	52.11	4.72191	194688	96253	49	9	16	71.5645
GA	GA	WHITFIELD	y	2021	PNUSAS234107	SAMN22068596	SRR16212377	y	n	n	Ai	Ai1	567859	567859	281.69	281.937	51	51	52.2	4.60614	211764	148623	44	8	14	69.4857
NC	NC	CUMBERLAND	y	2021	PNUSAS233826	SAMN22046420	SRR16200029	y	n	n	Ai	Ai6	769186	769186	244.316	244.355	52	52	52.22	4.58604	212533	148623	42	8	14	81.9615
AL	AL	Tuscaloosa	y	2021	PNUSAS233418	SAMN22038303	SRR16186811	y	n	n	Ai	Ai5	1074386	1074386	241.323	241.368	52	52	52.16	4.62771	203741	167698	45	9	15	112.063
LA	LA	St. Tammany	y	2021	PNUSAS233190	SAMN21974856	SRR16153129	y	n	n	Ai	Ai5	1173245	1173245	148.365	148.365	53	53	52.2	4.75331	82382	51091	111	20	37	73.2409
LA	LA	Ouachita	y	2021	PNUSAS233187	SAMN21974863	SRR16153115	y	n	n	Ai	Ai7	848084	848084	147.717	147.715	52	52	52.23	4.71722	74456	49014	101	20	39	53.1142
MS	MS	Hinds	y	2021	PNUSAS233096	SAMN21974510	SRR16151943	y	n	n	Ai	Ai5	1592915	1592915	230.103	230.135	53	53	52.2	4.58458	203690	96819	47	8	16	159.91
MS	MS	Rankin	y	2021	PNUSAS233094	SAMN21974512	SRR16151944	y	n	n	Ai	Ai5	1407932	1407932	235.142	235.175	53	53	52.12	4.77026	157311	70231	76	12	23	138.813
MS	MS	Yalobusha	y	2021	PNUSAS233088	SAMN21974472	SRR16151913	y	n	n	Ai	Ai5	1177411	1177411	238.34	238.372	52	52	52.16	4.62522	203625	137445	47	8	15	121.353
LA	LA	Orleans	y	2021	PNUSAS232868	SAMN21971599	SRR16149096	y	n	n	Ai	Ai5	818413	818413	240.975	240.999	53	53	52.11	4.95105	90250	46351	118	18	38	79.6706
SC	SC	ABBEVILLE	y	2021	PNUSAS232859	SAMN21929256	SRR16147893	y	n	n	Ai	Ai7	1113294	1113294	241.087	241.148	52	52	52.25	4.60682	165606	95104	47	8	18	116.538
GA	GA	TROUP	y	2021	PNUSAS232733	SAMN21924199	SRR16134477	y	n	n	Ai	Ai1	823481	823481	275.529	275.646	51	51	52.2	4.60497	207454	111800	44	9	16	98.5636
NC	NC	Richmond	y	2021	PNUSAS232586	SAMN21902049	SRR16118931	y	n	n	Ai	Ai1	503770	503770	245.518	245.535	52	52	52.21	4.60885	233955	148622	41	8	14	53.6745
NC	NC	MOORE	y	2021	PNUSAS232585	SAMN21902050	SRR16118932	y	n	n	Ai	Ai1	639514	639514	244.486	244.509	52	52	52.21	4.60637	228127	148622	42	8	14	67.8883
NC	NC	WAYNE	y	2021	PNUSAS232584	SAMN21902056	SRR16118933	y	n	n	Ai	Ai1	539627	539627	244.799	244.826	52	52	52.21	4.60836	233962	148622	41	8	14	57.3339
NC	NC	MECKLENBURG	y	2021	PNUSAS232440	SAMN21899359	SRR16117922	y	n	n	Ai	Ai3	434526	434526	245.174	245.205	52	52	52.15	4.658	202926	90499	48	9	16	45.7454
GA	GA	TOOMBS	y	2021	PNUSAS232341	SAMN21897389	SRR16115435	y	n	n	Ai	Ai1	254231	254231	280.098	280.359	50	51	52.2	4.60404	202588	125481	47	9	15	30.9479
LA	LA	St. Tammany	y	2021	PNUSAS232111	SAMN21885338	SRR16101227	y	n	n	Ai	Ai5	782628	782628	145.403	145.401	52	53	52.25	4.65371	60780	39976	131	27	50	48.9054
GA	GA	Richmond	y	2021	PNUSAS232015	SAMN21882388	SRR16100354	y	n	n	Ai	Ai1	830551	830551	282.548	282.625	52	52	52.21	4.60742	212382	148622	42	8	14	101.88
GA	GA	CHEROKEE	y	2021	PNUSAS231994	SAMN21882397	SRR16100315	y	n	n	Ai	Ai1	588161	588161	284.874	284.955	51	51	52.13	4.69061	231965	148622	42	8	14	71.4514
MS	MS	Tate	y	2021	PNUSAS231414	SAMN21855729	SRR16086925	y	n	n	Ai	Ai4	746888	746888	230.645	230.679	53	53	52.23	4.68688	176932	92086	62	9	18	73.5152
NC	NC	ORANGE	y	2021	PNUSAS231375	SAMN21856922	SRR16089375	y	n	n	Ai	Ai6	357180	357180	243.628	243.653	52	52	52.2	4.63125	233962	145192	38	8	15	37.581
NC	NC	BEAUFORT	y	2021	PNUSAS230890	SAMN21615300	SRR16056962	y	n	n	Ai	Ai1	805629	805629	243.61	243.641	52	52	52.17	4.69509	207782	125481	45	9	16	83.6072
NC	NC	BEAUFORT	y	2021	PNUSAS230888	SAMN21615306	SRR16056951	y	n	n	Ai	Ai1	905679	905679	243.811	243.842	52	52	52.2	4.60681	233955	148622	41	8	14	95.8706
NC	NC	DURHAM	y	2021	PNUSAS230877	SAMN21615302	SRR16054142	y	n	n	Ai	Ai6	932626	932626	243.714	243.747	52	52	52.2	4.63038	212177	148623	40	8	15	98.1816
MS	MS	Lafayette	y	2021	PNUSAS230807	SAMN21601380	SRR16048126	y	n	n	Ai	Ai3	1129313	1129313	240.498	240.529	52	52	52.15	4.68957	233945	95101	44	7	14	115.838
MS	MS	Rankin	y	2021	PNUSAS230804	SAMN21601373	SRR16048120	y	n	n	Ai	Ai5	935185	935185	242.132	242.163	52	52	52.14	4.69132	189592	86089	60	10	18	96.5411
MS	MS	Jackson	y	2021	PNUSAS230797	SAMN21601370	SRR16048115	y	n	n	Ai	Ai5	731615	731615	241.997	242.033	52	53	52.13	4.67795	190042	86004	56	9	18	75.7007
SC	SC	RICHLAND	y	2021	PNUSAS230735	SAMN21593926	SRR16039859	y	n	n	Ai	Ai1	1048250	1048250	214.369	212.342	52	52	52.2	4.60691	200583	94808	47	9	17	97.0932
NC	NC	CRAVEN	y	2021	PNUSAS230607	SAMN21570576	SRR16023364	y	n	n	Ai	Ai3	634914	634914	244.465	244.489	52	52	52.14	4.69292	228073	111804	44	8	15	66.1515
NC	NC	UNKNOWN	no	2021	PNUSAS230606	SAMN21570569	SRR16023418	y	n	n	Ai	Ai6	814481	814481	244.387	244.413	52	52	52.2	4.63261	202948	108570	42	9	16	85.9383
NC	NC	Robeson	y	2021	PNUSAS230600	SAMN21570550	SRR16023381	y	n	n	Ai	Ai1	539888	539888	244.602	244.626	52	52	52.21	4.60764	228112	148622	43	8	14	57.324
LA	LA	East Baton Rouge	y	2021	PNUSAS230587	SAMN21569020	SRR16027363	y	n	n	Ai	Ai5	500859	500859	245.47	245.494	52	52	52.14	4.67128	254352	188772	38	7	12	52.6416
LA	LA	Livingston	y	2021	PNUSAS230586	SAMN21569024	SRR16027111	y	n	n	Ai	Ai5	463835	463835	245.517	245.547	52	52	52.14	4.67258	254352	169147	42	7	12	48.7467
LA	LA	Lafourche	y	2021	PNUSAS230579	SAMN21569055	SRR16027373	y	n	n	Ai	Ai7	398454	398454	244.917	244.938	52	52	52.21	4.72848	251924	124595	40	6	12	41.2786
LA	LA	Ouachita	y	2021	PNUSAS230577	SAMN21569060	SRR16027387	y	n	n	Ai	Ai5	483874	483874	245.149	245.173	52	52	52.09	4.8045	213218	157296	39	7	13	49.3817
NC	Unk.	Out of State	no	2021	PNUSAS230213	SAMN21554093	SRR16011326	y	n	n	Ai	Ai1	763496	763496	244.491	244.524	52	52	52.21	4.60806	233962	148622	43	8	14	81.0234
NC	NC	ORANGE	y	2021	PNUSAS230209	SAMN21554084	SRR16011290	y	n	n	Ai	Ai6	781621	781621	244.714	244.746	52	52	52.2	4.63002	212177	145406	40	8	15	82.6286
NC	NC	CUMBERLAND	y	2021	PNUSAS230200	SAMN21554089	SRR16011336	y	n	n	Ai	Ai6	756487	756487	245.139	245.169	52	52	52.09	4.68915	203831	121217	45	9	16	79.0998
GA	GA	BARTOW	y	2021	PNUSAS230125	SAMN21553604	SRR16007041	y	n	n	Ai	Ai1	571545	571545	203.045	203.122	51	51	52.2	4.60339	203076	95049	49	9	17	50.4287
GA	GA	COBB	y	2021	PNUSAS230124	SAMN21553575	SRR16006956	y	n	n	Ai	Ai3	532894	532894	199.864	199.96	51	51	52.11	4.74822	173352	95106	51	8	17	44.8723
GA	GA	DEKALB	y	2021	PNUSAS230110	SAMN21553594	SRR16007042	y	n	n	Ai	Ai1	486831	486831	204.874	204.969	51	51	52.2	4.60407	202553	106806	51	9	16	43.3365
GA	GA	FORSYTH	y	2021	PNUSAS229969	SAMN21552692	SRR16005829	y	n	n	Ai	Ai5	696180	696180	282.712	282.86	51	51	52.08	4.81031	190001	101970	54	10	18	81.8533
GA	GA	DEKALB	y	2021	PNUSAS229959	SAMN21552691	SRR16005855	y	n	n	Ai	Ai1	567104	567104	285.308	285.446	52	52	52.21	4.6088	203076	128561	42	9	15	70.2301
LA	LA	St. Tammany	y	2021	PNUSAS229853	SAMN21540745	SRR15998144	y	n	n	Ai	Ai5	1180358	1180358	148.146	148.147	52	52	52.19	4.77437	80734	43439	123	20	41	73.2519
MS	MS	Marion	y	2021	PNUSAS229282	SAMN21526146	SRR15979887	y	n	n	Ai	Ai5	1301357	1301357	240.947	240.976	53	53	52	4.83722	190000	86089	68	10	19	129.652
NC	NC	ORANGE	y	2021	PNUSAS229150	SAMN21523490	SRR15972802	y	n	n	Ai	Ai6	609609	609609	244.614	244.644	52	52	52.2	4.63168	204023	108570	43	9	16	64.3947
NC	NC	JOHNSTON	y	2021	PNUSAS229147	SAMN21523710	SRR15972797	y	n	n	Ai	Ai6	727021	727021	245.201	245.235	52	52	52.2	4.63212	206293	145192	44	10	16	76.9751
NC	NC	Robeson	y	2021	PNUSAS229143	SAMN21523751	SRR15972495	y	n	n	Ai	Ai6	785848	785848	245.265	245.296	52	52	52.2	4.63255	204023	148623	42	9	15	83.2168
GA	GA	FULTON	y	2021	PNUSAS229121	SAMN21523096	SRR15972185	y	n	n	Ai	Ai1	949124	949124	243.353	243.388	52	52	52.22	4.75273	228112	127740	41	9	15	97.2027
GA	GA	COLUMBIA	y	2021	PNUSAS229120	SAMN21523093	SRR15972111	y	n	n	Ai	Ai1	904875	904875	244.648	244.676	52	52	52.2	4.64482	231585	148622	42	8	14	95.3271
SC	SC	ANDERSON	y	2021	PNUSAS228948	SAMN21502309	SRR15962740	y	n	n	Ai	Ai1	634132	634132	235.508	235.441	52	52	52.17	4.63855	200583	86089	55	9	18	64.3829
SC	SC	LEXINGTON	y	2021	PNUSAS228939	SAMN21502288	SRR15962737	y	n	n	Ai	Ai1	943534	943534	208.385	208.329	52	52	52.2	4.60748	202956	88925	53	9	18	85.3359
NC	NC	CAMDEN	y	2021	PNUSAS228701	SAMN21481569	SRR15942411	y	n	n	Ai	Ai1	253755	253755	239.032	154.056	53	53	52.2	4.60223	167503	95069	56	10	19	21.6738
NC	NC	CABARRUS	y	2021	PNUSAS228700	SAMN21481665	SRR15942408	y	n	n	Ai	Ai6	276060	276060	238.528	153.902	53	53	52.22	4.60386	203076	108574	50	9	17	23.5312
NC	NC	DURHAM	y	2021	PNUSAS228698	SAMN21481664	SRR15942403	y	n	n	Ai	Ai6	303335	303335	238.783	154.072	53	53	52.21	4.6125	173351	108452	51	10	18	25.8356
NC	NC	WAKE	y	2021	PNUSAS228695	SAMN21481565	SRR15942380	y	n	n	Ai	Ai1	247950	247950	238.607	153.75	53	53	52.2	4.6025	173080	95069	53	10	19	21.1375
AL	AL	Tuscaloosa	y	2021	PNUSAS228358	SAMN21462892	SRR15923864	y	n	n	Ai	Ai5	844059	844059	242.062	242.119	52	52	52.14	4.65995	190286	151865	51	10	16	87.7001
AR	AR	Lawrence	y	2021	PNUSAS228243	SAMN21445298	SRR15908335	y	n	n	Ai	Ai7	998002	998002	176.471	176.531	51	52	52.17	4.64829	203669	127899	42	7	14	75.7908
NC	NC	CUMBERLAND	y	2021	PNUSAS228204	SAMN21442764	SRR15904982	y	n	n	Ai	Ai6	734863	734863	244.496	244.519	52	52	52.05	4.72723	204023	148623	43	9	15	76.019
NC	NC	LEE	y	2021	PNUSAS228202	SAMN21442742	SRR15904966	y	n	n	Ai	Ai6	655183	655183	243.951	243.979	52	52	52.2	4.63161	204023	145406	44	9	15	69.0221
VA	VA	Williamsburg	y	2021	PNUSAS228167	SAMN21442704	SRR15904942	y	n	n	Ai	Ai6	922039	922039	240.23	240.262	52	52	52.18	4.78507	204155	108574	46	9	16	92.5864
SC	SC	Greenville	y	2021	PNUSAS228015	SAMN21436110	SRR15898475	y	n	n	Ai	Ai1	652247	652247	199.329	199.018	51	51	52.13	4.65566	194754	86089	56	10	20	55.8075
KY	KY	McCracken	y	2021	PNUSAS228000	SAMN21434974	SRR15894633	y	n	n	Ai	Ai5	1026957	1026957	146.47	146.471	51	52	52.03	4.89863	151766	82699	70	12	24	61.4125
GA	GA	COBB	y	2021	PNUSAS227685	SAMN21417519	SRR15879384	y	n	n	Ai	Ai1	609483	609483	282.055	282.15	51	51	52.21	4.60843	207454	148622	44	9	15	74.6183
GA	GA	HALL	y	2021	PNUSAS227682	SAMN21417506	SRR15879421	y	n	n	Ai	Ai7	561515	561515	282.329	282.428	51	51	52.26	4.5729	203661	126605	45	8	15	69.3475
GA	GA	FAYETTE	y	2021	PNUSAS227680	SAMN21417554	SRR15877937	y	n	n	Ai	Ai1	457995	457995	285.474	285.574	51	51	52.2	4.6069	202946	111799	44	9	16	56.7707
GA	GA	Richmond	y	2021	PNUSAS227679	SAMN21417513	SRR15879396	y	n	n	Ai	Ai1	562391	562391	283.101	283.202	51	51	52.21	4.63737	212541	148622	40	9	14	68.6776
GA	GA	CHEROKEE	y	2021	PNUSAS227676	SAMN21417504	SRR15879400	y	n	n	Ai	Ai1	800050	800050	280.418	280.516	51	51	52.21	4.60696	202948	95069	46	9	16	97.4124
VA	VA	Wythe	y	2021	PNUSAS227573	SAMN21417125	SRR15879246	y	n	n	Ai	Ai6	899229	899229	214.647	214.711	52	52	52.17	4.71531	202552	90817	51	9	18	81.8804
NC	Unk.	Out of State	no	2021	PNUSAS227570	SAMN21417205	SRR15879300	y	n	n	Ai	Ai1	603855	603855	241.771	241.801	52	52	52.2	4.60764	212178	194817	40	9	14	63.3745
NC	NC	Richmond	y	2021	PNUSAS227563	SAMN21417208	SRR15877847	y	n	n	Ai	Ai1	750929	750929	242.839	242.875	52	52	52.2	4.60593	207454	111799	44	9	16	79.1885
GA	GA	MCDUFFIE	y	2021	PNUSAS227437	SAMN21416792	SRR15879278	y	n	n	Ai	Ai1	737792	737792	284.384	284.382	52	52	52.21	4.60661	207782	125481	42	9	15	91.0934
GA	GA	FAYETTE	y	2021	PNUSAS227428	SAMN21416746	SRR15877288	y	n	n	Ai	Ai1	818051	818051	283.914	283.901	52	52	52.2	4.63675	231964	148622	42	8	14	100.178
GA	GA	PICKENS	y	2021	PNUSAS227426	SAMN21416749	SRR15877826	y	n	n	Ai	Ai1	749467	749467	284.075	284.064	52	52	52.2	4.63716	231964	148622	40	8	14	91.8236
GA	GA	CLAYTON	y	2021	PNUSAS227423	SAMN21416786	SRR15877822	y	n	n	Ai	Ai1	667685	667685	284.305	284.29	52	52	52.17	4.64112	200583	89252	54	9	17	81.7998
MS	MS	Hinds	y	2021	PNUSAS227406	SAMN21415651	SRR15877842	y	n	n	Ai	Ai5	677427	677427	246.716	246.743	52	52	52.18	4.64161	203921	157178	41	9	15	72.0187
MS	MS	Rankin	y	2021	PNUSAS227405	SAMN21415655	SRR15871642	y	n	n	Ai	Ai5	606084	606084	245.401	245.428	52	52	52.14	4.70127	202590	142321	53	8	14	63.2772
MS	MS	Monroe	y	2021	PNUSAS227399	SAMN21415645	SRR15879303	y	n	n	Ai	Ai5	799320	799320	241.821	241.853	53	53	52.14	4.68952	172367	82539	70	12	21	82.4413
NC	NC	UNKNOWN	no	2021	PNUSAS227274	SAMN21413579	SRR15871445	y	n	n	Ai	Ai1	779313	779313	243.958	243.98	52	52	52.08	4.6635	212178	111800	46	9	15	81.539
MS	MS	Warren	y	2021	PNUSAS226868	SAMN21384037	SRR15838254	y	n	n	Ai	Ai5	818043	818043	240.6	240.629	52	52	52.21	4.58819	190008	110253	50	9	16	85.7998
SC	SC	RICHLAND	y	2021	PNUSAS226787	SAMN21383843	SRR15837068	y	n	n	Ai	Ai1	733212	733212	209.466	209.491	51	51	52.21	4.60795	207782	111800	45	9	15	66.6641
LA	LA	Lafayette	y	2021	PNUSAS226768	SAMN21383763	SRR15837359	y	n	n	Ai	Ai7	1164110	1164110	148.111	148.114	52	53	52.17	4.81475	92065	56431	102	16	33	71.6213
LA	LA	St. Tammany	y	2021	PNUSAS226763	SAMN21383755	SRR15837078	y	n	n	Ai	Ai5	1206022	1206022	147.284	147.286	52	53	52.17	4.84592	66721	44324	124	23	45	73.3109
LA	LA	St. Tammany	y	2021	PNUSAS226760	SAMN21383758	SRR15837247	y	n	n	Ai	Ai5	1783593	1783593	141.104	141.106	52	52	52.12	4.79574	106667	64656	73	15	29	104.957
LA	LA	St. Tammany	y	2021	PNUSAS226757	SAMN21383744	SRR15837207	y	n	n	Ai	Ai5	1116383	1116383	148.058	148.061	53	53	52.21	4.59533	97411	58062	93	17	32	71.9389
LA	LA	Orleans	y	2021	PNUSAS226749	SAMN21383714	SRR15837037	y	n	n	Ai	Ai5	1119975	1119975	147.785	147.787	53	53	52.2	4.7747	66832	41601	128	23	46	69.3306
NC	Unk.	Out of State	no	2021	PNUSAS226476	SAMN21369145	SRR15831256	y	n	n	Ai	Ai1	793677	793677	243.438	243.469	52	52	52.21	4.60309	233958	148622	41	8	14	83.9538
SC	SC	UNKNOWN	no	2021	PNUSAS225928	SAMN21314394	SRR15793233	y	n	n	Ai	Ai6	1119710	1119710	226.946	226.981	52	52	52.2	4.63207	212171	145406	43	8	15	109.728
MS	MS	Hinds	y	2021	PNUSAS225720	SAMN21217694	SRR15714415	y	n	n	Ai	Ai5	936491	936491	242.134	242.176	52	53	52.15	4.67628	188364	131440	59	9	17	96.99
MS	MS	Copiah	y	2021	PNUSAS225719	SAMN21217695	SRR15714417	y	n	n	Ai	Ai5	295658	295658	241.709	241.765	52	53	52.24	4.63652	95877	45736	98	16	34	30.8298
MS	MS	Union	y	2021	PNUSAS225716	SAMN21217495	SRR15714194	y	n	n	Ai	Ai5	856820	856820	239.797	239.838	53	53	52.18	4.63438	202668	149736	44	8	14	88.6764
MS	MS	Jefferson	y	2021	PNUSAS225713	SAMN21217498	SRR15714196	y	n	n	Ai	Ai1	659238	659238	236.949	236.986	52	53	52.22	4.60727	217287	143479	43	9	15	67.8138
VA	VA	Lynchburg City	y	2021	PNUSAS225637	SAMN21217404	SRR15714114	y	n	excl. (not clade Ai)	C	N/A	1087194	1087194	239.811	239.839	52	52	52.17	4.80884	552568	216940	22	4	7	108.441
GA	GA	UNKNOWN	no	2021	PNUSAS225577	SAMN21217371	SRR15714086	y	n	n	Ai	Ai7	789492	789492	276.72	250.836	53	53	52.28	4.60207	96388	56625	84	14	31	90.503
GA	GA	BEN HILL	y	2021	PNUSAS225575	SAMN21217369	SRR15714081	y	n	n	Ai	Ai6	604252	604252	282.326	282.466	52	52	51.99	4.80382	111471	60733	87	16	30	71.0428
NC	NC	CUMBERLAND	y	2021	PNUSAS225529	SAMN21217079	SRR15713843	y	n	n	Ai	Ai6	890342	890342	243.448	243.47	52	52	52.2	4.63274	211882	145192	43	8	15	93.5783
GA	GA	WHITFIELD	y	2021	PNUSAS225469	SAMN21217108	SRR15713880	y	n	n	Ai	Ai3	520524	520524	264.467	264.64	52	52	52.18	4.65014	108936	60821	84	15	30	59.2268
GA	GA	TOOMBS	y	2021	PNUSAS225464	SAMN21217096	SRR15713860	y	n	n	Ai	Ai1	276809	276809	257.994	258.153	52	52	52.2	4.63005	51010	29523	159	30	59	30.858
GA	GA	CLAYTON	y	2021	PNUSAS225455	SAMN21217110	SRR15713867	y	n	n	Ai	Ai1	407585	407585	251.202	251.373	53	53	52.32	4.57548	55337	30146	144	26	52	44.7695
MS	MS	Pike	y	2021	PNUSAS225245	SAMN21216004	SRR15712594	y	n	n	Ai	Ai5	1600158	1600158	245.489	245.55	53	53	52.15	4.65952	190043	143783	54	10	17	168.631
MS	MS	Scott	y	2021	PNUSAS225239	SAMN21216000	SRR15712591	y	n	n	Ai	Ai5	701739	701739	243.004	243.068	53	53	52.18	4.65165	143455	82293	78	13	24	73.3279
MS	MS	Yalobusha	y	2021	PNUSAS225237	SAMN21215781	SRR15712505	y	n	n	Ai	Ai4	532466	532466	244.233	244.286	52	53	52.24	4.64373	148623	77176	70	9	21	56.0153
LA	LA	East Baton Rouge	y	2021	PNUSAS225148	SAMN21208740	SRR15702838	y	n	n	Ai	Ai5	1331060	1331060	147.308	147.311	52	52	52.1	4.79756	95718	46640	106	18	35	81.7405
LA	LA	East Feliciana	y	2021	PNUSAS225146	SAMN21208745	SRR15702842	y	n	n	Ai	Ai5	793184	793184	146.922	146.925	53	53	52.28	4.6206	55855	29103	147	27	53	50.4424
LA	LA	Jefferson	y	2021	PNUSAS225143	SAMN21208752	SRR15702845	y	n	n	Ai	Ai5	1110223	1110223	147.478	147.48	52	52	52.13	4.82369	85994	44761	106	19	39	67.8877
NC	NC	PAMLICO	y	2021	PNUSAS225117	SAMN21206617	SRR15699965	y	n	n	Ai	Ai6	616672	616672	244.972	244.994	52	52	52.24	4.61355	203076	108570	43	9	16	65.4915
NC	Unk.	Out of State	no	2021	PNUSAS225102	SAMN21206653	SRR15699979	y	n	n	Ai	Ai1	911691	911691	244.405	244.427	52	52	52.21	4.60542	233963	189504	43	8	13	96.7693
NC	NC	Robeson	y	2021	PNUSAS225099	SAMN21206629	SRR15699964	y	n	n	Ai	Ai6	778420	778420	243.972	243.999	52	52	52.2	4.63262	203833	138366	44	9	16	81.9939
NC	NC	ORANGE	y	2021	PNUSAS224888	SAMN21172025	SRR15688447	y	n	n	Ai	Ai6	834294	834294	243.87	243.903	52	52	52.2	4.62951	203833	148623	40	9	15	87.9026
GA	GA	THOMAS	y	2021	PNUSAS224776	SAMN21170804	SRR15687628	y	n	n	Ai	Ai6	441041	441041	272.808	272.948	51	51	52.21	4.63216	202697	108570	45	10	17	51.963
GA	GA	COBB	y	2021	PNUSAS224762	SAMN21170807	SRR15687626	y	n	n	Ai	Ai1	470105	470105	261.876	262.001	51	51	52.06	4.73768	202698	111800	47	9	16	51.9827
GA	GA	FORSYTH	y	2021	PNUSAS224761	SAMN21170786	SRR15687615	y	n	n	Ai	Ai5	516350	516350	278.335	278.498	52	52	52.09	4.81185	139603	78003	65	13	24	59.7527
GA	GA	DOUGHERTY	y	2021	PNUSAS224475	SAMN21160166	SRR15678745	y	n	n	Ai	Ai1	1354509	1354509	228.99	229.075	52	52	52.21	4.60642	202949	111800	46	9	16	134.693
GA	GA	CLAYTON	y	2021	PNUSAS224472	SAMN21160159	SRR15678737	y	n	n	Ai	Ai1	464548	464548	274.588	274.706	51	51	52.2	4.60594	200342	111800	47	10	17	55.401
SC	SC	Greenville	y	2021	PNUSAS223933	SAMN21038188	SRR15668635	y	n	n	Ai	Ai1	1299686	1299686	217.107	217.217	52	52	52.2	4.60438	212100	112186	44	9	15	122.597
SC	SC	SPARTANBURG	y	2021	PNUSAS223898	SAMN21036940	SRR15667315	y	n	n	Ai	Ai1	1078395	1078395	196.175	196.22	52	52	52.2	4.60273	207454	107350	52	9	16	91.9362
LA	LA	Tangipahoa	y	2021	PNUSAS223738	SAMN21022872	SRR15654508	y	n	n	Ai	Ai5	706905	706905	230.902	230.939	53	53	52.23	4.75531	77446	42375	121	22	43	68.6554
MS	MS	Rankin	y	2021	PNUSAS223408	SAMN21021576	SRR15652780	y	n	n	Ai	Ai3	879927	879927	244.863	244.896	53	53	52.15	4.68853	194655	86388	60	10	19	91.9162
MS	MS	Kemper	y	2021	PNUSAS223407	SAMN21021577	SRR15652763	y	n	n	Ai	Ai5	1025580	1025580	243.064	243.1	53	53	52.16	4.68879	176969	82799	66	10	20	106.339
MS	MS	Rankin	y	2021	PNUSAS223406	SAMN21021578	SRR15652775	y	n	n	Ai	Ai5	1134292	1134292	245.705	245.739	52	53	52.07	4.69423	191891	143787	53	10	17	118.75
NC	NC	PENDER	y	2021	PNUSAS223315	SAMN20990347	SRR15622366	y	n	n	Ai	Ai6	922719	922719	243.652	243.6947608101708	52	53	52.21	4.63001	206292	148623	42	9	15	97.1238
NC	NC	MOORE	y	2021	PNUSAS223307	SAMN20990354	SRR15622476	y	n	n	Ai	Ai1	713314	713314	242.989	243.025	52	52	52.21	4.60722	233955	194817	40	8	13	75.2472
NC	NC	ORANGE	y	2021	PNUSAS223305	SAMN20990327	SRR15622365	y	n	n	Ai	Ai6	696393	696393	244.597	244.636	52	52	52.17	4.73418	204023	148623	43	9	15	71.9657
KY	KY	Gallatin	y	2021	PNUSAS223303	SAMN21040978	SRR15672199	y	n	n	Ai	Ai5	532931	532931	149.023	149.022	51	51	52.08	4.80304	113128	71179	70	13	26	33.0703
SC	SC	UNKNOWN	no	2021	PNUSAS223248	SAMN20985590	SRR15635511	y	n	n	Ai	Ai1	593152	593152	240.178	240.214	52	52	52.21	4.60734	212541	128562	46	8	15	61.846
SC	SC	KERSHAW	y	2021	PNUSAS223247	SAMN20985585	SRR15635464	y	n	n	Ai	Ai1	919303	919303	238.647	238.684	52	52	52.21	4.60657	200583	130465	43	9	15	95.2578
SC	SC	SPARTANBURG	y	2021	PNUSAS223246	SAMN20985591	SRR15635480	y	n	n	Ai	Ai1	469271	469271	241.139	241.175	52	52	52.2	4.60556	202596	111800	51	10	17	49.144
NC	NC	MECKLENBURG	y	2021	PNUSAS223221	SAMN20972861	SRR15611228	y	n	n	Ai	Ai1	630371	630371	243.938	243.966	52	52	52.21	4.60783	233957	148622	41	8	14	66.7474
NC	NC	IREDELL	y	2021	PNUSAS223216	SAMN20972850	SRR15611222	y	n	n	Ai	Ai1	761220	761220	243.583	243.612	52	52	52.25	4.6974	228172	148622	42	8	14	78.9506
NC	NC	ORANGE	y	2021	PNUSAS223215	SAMN20972868	SRR15611221	y	n	n	Ai	Ai1	699662	699662	244.325	244.35	52	52	52.12	4.71375	195367	91851	49	10	18	72.534
NC	NC	Richmond	y	2021	PNUSAS223209	SAMN20972860	SRR15611227	y	n	n	Ai	Ai1	783103	783103	244.489	244.517	52	52	52.21	4.60569	228127	148622	44	8	14	83.1454
NC	NC	Robeson	y	2021	PNUSAS223205	SAMN20972849	SRR15611219	y	n	n	Ai	Ai6	865123	865123	243.8	243.824	52	52	52.2	4.63311	194744	145192	47	10	16	91.0521
LA	LA	St. Tammany	y	2021	PNUSAS223194	SAMN20972883	SRR15611816	y	n	n	Ai	Ai5	1778368	1778368	145.525	145.529	52	53	52.15	4.89241	119151	71179	78	13	26	105.797
LA	LA	St. Tammany	y	2021	PNUSAS223189	SAMN20972892	SRR15611826	y	n	n	Ai	Ai7	1090145	1090145	146.946	146.95	53	53	52.16	4.81201	96522	58645	90	16	33	66.5813
LA	LA	Orleans	y	2021	PNUSAS223046	SAMN20970942	SRR15607812	y	n	n	Ai	Ai5	1537620	1537620	145.941	145.941	52	52	52.12	4.82056	94899	59783	89	17	33	93.102
GA	GA	COLUMBIA	y	2021	PNUSAS222776	SAMN20959937	SRR15597366	y	n	n	Ai	Ai1	282702	282702	276.073	276.373	52	53	52.31	4.60565	43555	25828	170	32	65	33.91
GA	GA	CLARKE	y	2021	PNUSAS222734	SAMN20959458	SRR15595388	y	n	n	Ai	Ai5	620691	620691	280.196	280.392	53	53	52.18	4.6568	109089	64769	90	14	28	74.719
GA	GA	FULTON	y	2021	PNUSAS222731	SAMN20959466	SRR15595385	y	n	n	Ai	Ai5	634657	634657	269.823	270.022	52	52	52.19	4.62573	188364	86089	54	9	16	74.0677
GA	GA	BARTOW	y	2021	PNUSAS222718	SAMN20959879	SRR15597321	y	n	n	Ai	Ai2	403025	403025	277.701	277.886	53	53	52.35	4.59405	54952	27264	156	30	60	48.7403
SC	SC	RICHLAND	y	2021	PNUSAS222664	SAMN20956148	SRR15593113	y	n	excl. (not clade Ai)	Bi	N/A	662164	662164	197.899	197.943	51	51	52.18	4.54294	239687	146450	31	6	11	57.6966
SC	SC	FLORENCE	y	2021	PNUSAS222661	SAMN20956144	SRR15593118	y	n	n	Ai	Ai6	655230	655230	202.862	202.924	51	51	52.2	4.62894	204023	125606	44	9	16	57.4393
SC	SC	GREENWOOD	y	2021	PNUSAS222645	SAMN20956157	SRR15593133	y	n	n	Ai	Ai1	931672	931672	196.61	196.66	52	52	52.19	4.78946	202956	89253	52	9	18	76.5009
SC	SC	LANCASTER	y	2021	PNUSAS222642	SAMN20956165	SRR15593131	y	n	n	Ai	Ai1	1375910	1375910	225.107	225.199	52	52	52.21	4.60511	178541	95149	49	10	18	134.542
SC	SC	UNKNOWN	no	2021	PNUSAS222637	SAMN20956130	SRR15593085	y	n	n	Ai	Ai1	407528	407528	226.899	226.973	51	51	52.21	4.60473	203076	95070	48	9	17	40.1686
AR	AR	Pulaski	y	2021	PNUSAS222379	SAMN20931831	SRR15567258	y	n	n	Ai	Ai7	828979	828979	182.576	182.613	51	52	52.12	4.73047	203661	126153	54	9	16	63.9968
MS	MS	Hinds	y	2021	PNUSAS222319	SAMN20931671	SRR15567186	y	n	n	Ai	Ai5	671431	671431	238.761	238.516	53	53	52.21	4.62974	157297	86089	59	12	21	69.2174
MS	MS	Lee	y	2021	PNUSAS222307	SAMN20931666	SRR15567175	y	n	n	Ai	Ai5	939357	939357	238.42	238.172	53	53	52.17	4.65575	169318	85076	60	11	20	96.1584
VA	VA	Fairfax	y	2021	PNUSAS222291	SAMN20958692	SRR15594050	y	n	excl. (not clade Ai)	Bi	N/A	1620718	1620718	238.675	238.7	52	52	52.19	4.55103	319412	218220	28	5	9	170.003
LA	LA	Livingston	y	2021	PNUSAS222032	SAMN20888952	SRR15540760	y	n	n	Ai	Ai7	1171453	1171453	145.787	145.788	52	53	52.17	4.75321	77067	51297	106	17	36	71.86
LA	LA	Jefferson	y	2021	PNUSAS222025	SAMN20888917	SRR15540705	y	n	n	Ai	Ai5	801256	801256	237.482	237.511	53	53	52.18	4.89557	102031	54988	100	16	33	77.7419
LA	LA	Ouachita	y	2021	PNUSAS222024	SAMN20888919	SRR15540713	y	n	n	Ai	Ai7	939948	939948	233.395	233.431	53	53	52.25	4.68999	103029	55313	86	17	33	93.5593
LA	LA	Lafayette	y	2021	PNUSAS222019	SAMN20888928	SRR15540817	y	n	n	Ai	Ai7	1064066	1064066	225.528	225.561	53	53	52.13	4.83355	146708	65833	69	11	23	99.3035
NC	NC	WAKE	y	2021	PNUSAS221913	SAMN20873949	SRR15540747	y	n	n	Ai	Ai6	770405	770405	227.65	227.698	52	52	52.2	4.62951	200209	140572	51	10	17	75.7753
NC	NC	JOHNSTON	y	2021	PNUSAS221909	SAMN20873964	SRR15540692	y	n	n	Ai	Ai6	386429	386429	246.516	246.545	52	52	52.2	4.63209	202553	125606	44	9	16	41.1333
GA	GA	LIBERTY	y	2021	PNUSAS221725	SAMN20862729	SRR15527996	y	n	n	Ai	Ai1	707840	707840	268.351	268.54	52	52	52.21	4.60583	194820	121489	46	8	16	82.5114
GA	GA	HENRY	y	2021	PNUSAS221709	SAMN20862747	SRR15527997	y	n	n	Ai	Ai1	646363	646363	284.065	284.279	52	52	52.21	4.63396	195176	95070	50	9	18	79.2748
NC	NC	ONSLOW	y	2021	PNUSAS221368	SAMN20850053	SRR15513140	y	n	n	Ai	Ai6	881413	881413	243.555	243.594	52	52	52.2	4.63204	212170	145432	42	8	14	92.6977
MS	MS	Montgomery	y	2021	PNUSAS221322	SAMN20848714	SRR15510375	y	n	n	Ai	Ai5	1127149	1127149	243.406	243.446	52	53	52.17	4.65328	190002	86089	56	9	16	117.929
MS	MS	DeSoto	y	2021	PNUSAS221321	SAMN20848715	SRR15510376	y	n	n	Ai	Ai3	761420	761420	244.938	244.974	52	52	52.11	4.72457	202555	86050	53	8	17	78.9551
MS	MS	Noxubee	y	2021	PNUSAS221320	SAMN20848716	SRR15510381	y	n	n	Ai	Ai5	1156635	1156635	237.02	237.065	53	53	52.19	4.73275	136270	67540	73	13	25	115.861
MS	MS	Rankin	y	2021	PNUSAS221313	SAMN20848723	SRR15510374	y	n	n	Ai	Ai5	1030889	1030889	237.889	237.933	52	52	52.14	4.66033	165837	85077	61	10	20	105.254
MS	MS	Warren	y	2021	PNUSAS221309	SAMN20848727	SRR15510390	y	n	n	Ai	Ai5	1655637	1655637	233.489	233.537	52	53	52.16	4.62579	190043	92996	50	10	18	167.156
SC	SC	SUMTER	y	2021	PNUSAS221287	SAMN20848302	SRR15510086	y	n	n	Ai	Ai6	779394	779394	193.757	193.821	51	52	52.2	4.62022	202957	108574	52	10	17	65.3813
GA	GA	UNKNOWN	no	2021	PNUSAS221119	SAMN20837533	SRR15500745	y	n	n	Ai	Ai2	1644650	1644650	227.141	204.336	52	52	52.13	4.69289	233946	164597	36	7	13	151.214
GA	GA	STEPHENS	y	2021	PNUSAS221116	SAMN20837539	SRR15500254	y	n	n	Ai	Ai1	680809	680809	242.018	242.061	52	53	52.16	4.63387	235743	148622	40	8	13	71.1211
GA	GA	COLUMBIA	y	2021	PNUSAS220825	SAMN20812447	SRR15483448	y	n	n	Ai	Ai1	212945	212945	270.568	270.738	52	52	52.2	4.65757	107957	66851	80	14	27	24.7486
MS	MS	Tishomingo	y	2021	PNUSAS220673	SAMN20810472	SRR15475806	y	n	n	Ai	Ai5	534148	534148	236.32	236.237	53	53	52.24	4.57993	144035	76329	63	11	22	55.1134
MS	MS	Warren	y	2021	PNUSAS220670	SAMN20810476	SRR15475805	y	n	n	Ai	Ai5	596351	596351	239.224	239.127	53	53	52.25	4.60691	141948	77517	73	12	22	61.921
MS	MS	Lauderdale	y	2021	PNUSAS220667	SAMN20810482	SRR15475793	y	n	n	Ai	Ai7	688099	688099	240.055	239.973	53	53	52.18	4.77173	197748	102582	51	8	16	69.2217
NC	NC	MOORE	y	2021	PNUSAS220638	SAMN20809114	SRR15478914	y	n	n	Ai	Ai6	651360	651360	243.578	243.606	52	52	52.21	4.63155	204023	145192	42	9	16	68.5155
NC	NC	UNION	y	2021	PNUSAS220632	SAMN20809107	SRR15479204	y	n	n	Ai	Ai1	611596	611596	244.653	244.678	52	52	52.21	4.60774	233951	148622	42	8	14	64.9501
SC	SC	HORRY	y	2021	PNUSAS220431	SAMN20794720	SRR15458867	y	n	n	Ai	Ai6	687723	687723	225.554	225.745	51	51	52.23	4.58064	173351	88410	54	11	20	67.7567
SC	SC	Greenville	y	2021	PNUSAS220428	SAMN20794723	SRR15458873	y	n	n	Ai	Ai1	725844	725844	239.997	240.151	51	51	52.17	4.61163	203076	111800	51	9	16	75.5725
VA	VA	Chesapeake	y	2021	PNUSAS220181	SAMN20769408	SRR15441828	y	n	n	Ai	Ai1	966543	966543	239.348	239.377	52	52	52.2	4.60805	233951	148623	44	8	14	100.413
GA	GA	NEWTON	y	2021	PNUSAS220128	SAMN20812187	SRR15488706	y	n	n	Ai	Ai1	460802	460802	275.759	276.037	52	52	52.18	4.70647	67651	43203	125	24	46	54.0252
GA	GA	CHEROKEE	y	2021	PNUSAS220107	SAMN20810556	SRR15481613	y	n	n	Ai	Ai1	540740	540740	268.364	268.647	52	52	52.24	4.59391	104336	56802	76	13	27	63.2105
GA	GA	ROCKDALE	y	2021	PNUSAS220103	SAMN20811267	SRR15481688	y	n	n	Ai	Ai1	245030	245030	264.818	264.986	51	52	52.2	4.6324	168654	82154	70	11	22	28.0239
GA	GA	DEKALB	y	2021	PNUSAS220102	SAMN20811260	SRR15481959	y	n	n	Ai	Ai6	689129	689129	264.066	264.334	52	52	52.22	4.62198	149786	92138	50	10	19	78.7835
GA	GA	MONROE	y	2021	PNUSAS220079	SAMN20811234	SRR15479216	y	n	n	Ai	Ai7	153734	153734	264.978	265.153	51	52	52.26	4.57848	92144	56632	100	17	33	17.8005
GA	GA	COLUMBIA	y	2021	PNUSAS220077	SAMN20811225	SRR15481616	y	n	n	Ai	Ai1	715052	715052	275.363	275.648	52	52	52.21	4.65875	148623	76227	62	10	22	84.5724
GA	GA	FAYETTE	y	2021	PNUSAS220069	SAMN20811264	SRR15481614	y	n	n	Ai	Ai2	447640	447640	280.765	281.058	52	52	52.22	4.62892	122821	74064	70	14	26	54.3311
SC	SC	LEXINGTON	y	2021	PNUSAS220059	SAMN20748016	SRR15429179	y	n	n	Ai	Ai1	1179688	1179688	240.692	240.75	52	52	52.21	4.60756	228112	130421	44	8	15	123.265
SC	SC	NEWBERRY	y	2021	PNUSAS220058	SAMN20748000	SRR15427872	y	n	n	Ai	Ai1	1114084	1114084	241.691	241.75	52	52	52.19	4.63822	235743	194927	40	7	13	116.121
SC	SC	HORRY	y	2021	PNUSAS220057	SAMN20748005	SRR15427018	y	n	n	Ai	Ai6	923110	923110	225.854	225.915	51	52	52.16	4.71635	204023	108574	45	9	16	88.4228
SC	SC	GREENWOOD	y	2021	PNUSAS220054	SAMN20748006	SRR15427758	y	n	n	Ai	Ai1	847108	847108	242.865	242.922	52	52	52.21	4.60233	195308	92053	55	10	19	89.4142
SC	SC	SPARTANBURG	y	2021	PNUSAS220051	SAMN20748019	SRR15429294	y	n	n	Ai	Ai1	1196197	1196197	241.916	241.974	52	52	52.21	4.60594	210491	130377	45	9	16	125.67
AR	AR	Lonoke	y	2021	PNUSAS220035	SAMN20745962	SRR15427744	y	n	n	Ai	Ai7	977182	977182	179.224	179.272	52	52	52.15	4.65043	206257	132568	42	7	14	75.3298
AR	AR	Pope	y	2021	PNUSAS220034	SAMN20745948	SRR15427015	y	n	n	Ai	Ai7	1079134	1079134	184.292	184.347	52	52	52.12	4.77564	206255	126089	41	7	14	83.3
AR	AR	Saline	y	2021	PNUSAS220026	SAMN20745964	SRR15427747	y	n	n	Ai	Ai5	900046	900046	181.379	181.43	51	52	52.08	4.81067	190286	109057	56	11	19	67.8794
AR	AR	Pulaski	y	2021	PNUSAS220024	SAMN20745968	SRR15427761	y	n	n	Ai	Ai7	1052380	1052380	186.847	179.678	52	52	52.15	4.70132	206256	126152	47	8	14	82.0459
VA	VA	Lynchburg City	y	2021	PNUSAS219870	SAMN20724216	SRR15424337	y	n	excl. (not clade Ai)	C	N/A	1155376	1155376	236.806	236.832	52	52	52.21	4.72514	658492	243565	23	3	6	115.813
NC	NC	GUILFORD	y	2021	PNUSAS219674	SAMN20708725	SRR15420301	y	n	n	Ai	Ai1	1103794	1103794	243.325	243.351	52	52	52.2	4.60541	233957	148622	41	8	14	116.643
NC	NC	WAKE	y	2021	PNUSAS219666	SAMN20708789	SRR15419544	y	n	n	Ai	Ai6	882453	882453	243.354	243.381	52	52	52.2	4.63092	212177	145192	42	8	15	92.7505
SC	SC	RICHLAND	y	2021	PNUSAS219540	SAMN20697921	SRR15406693	y	n	n	Ai	Ai6	1097042	1097042	235.252	235.317	52	52	52.21	4.5796	201167	108574	51	9	16	112.725
SC	SC	HORRY	y	2021	PNUSAS219538	SAMN20697913	SRR15406696	y	n	n	Ai	Ai1	901490	901490	240.362	240.415	52	52	52.21	4.60563	194924	89253	58	9	18	94.1055
SC	SC	HORRY	y	2021	PNUSAS219529	SAMN20698032	SRR15406729	y	n	n	Ai	Ai1	1002352	1002352	235.807	235.866	52	52	52.21	4.60624	212541	130423	45	8	15	102.64
SC	SC	Greenville	y	2021	PNUSAS219516	SAMN20698028	SRR15406719	y	n	n	Ai	Ai1	884348	884348	238.923	238.989	52	52	52.04	4.75373	195367	92237	48	9	18	88.9072
GA	GA	GWINNETT	y	2021	PNUSAS218937	SAMN20670831	SRR15374413	y	n	n	Ai	Ai1	278897	278897	211.226	211.346	52	52	52.31	4.57682	53360	27039	163	28	59	25.7502
GA	GA	CLAYTON	y	2021	PNUSAS218934	SAMN20670823	SRR15374737	y	n	n	Ai	Ai5	401003	401003	203.516	203.619	51	51	52.1	4.89564	83336	50852	112	19	38	33.3485
GA	GA	DEKALB	y	2021	PNUSAS218933	SAMN20670817	SRR15374740	y	n	n	Ai	Ai1	331775	331775	205.987	206.101	51	51	52.24	4.58986	78854	39467	122	19	40	29.7875
GA	GA		no	2021	PNUSAS218931	SAMN20670819	SRR15374695	y	n	n	Ai	Ai1	336607	336607	204.538	193.129	52	52	52.24	4.70401	61977	34194	142	25	50	28.456
VA	VA	Hanover	y	2021	PNUSAS218750	SAMN20669380	SRR15372862	y	n	n	Ai	Ai1	584269	584269	236.819	236.865	52	52	52.16	4.68973	202946	111800	52	10	17	59.0138
LA	LA	Lafayette	y	2021	PNUSAS218480	SAMN20602916	SRR15361506	y	n	n	Ai	Ai7	1023379	1023379	147.674	147.678	52	53	52.14	4.85116	93727	56429	102	18	35	62.3062
LA	LA	East Baton Rouge	y	2019	PNUSAS218479	SAMN20602918	SRR15361470	y	n	n	Ai	Ai5	476116	476116	147.192	147.193	52	53	52.36	4.59134	41320	23231	190	36	73	30.5274
NC	NC	WAKE	y	2021	PNUSAS218212	SAMN20593722	SRR15356084	y	n	n	Ai	Ai6	807611	807611	244.346	244.354	52	52	52.2	4.63274	203065	111404	43	10	17	85.1934
MS	MS	Pearl River	y	2021	PNUSAS217874	SAMN20571215	SRR15343698	y	n	n	Ai	Ai5	747748	747748	244.578	244.614	52	53	52.12	4.67566	187428	85077	64	11	21	78.2332
LA	LA	Ouachita	y	2021	PNUSAS217737	SAMN20555189	SRR15339691	y	n	n	Ai	Ai7	814358	814358	148.097	148.095	52	52	52.24	4.62665	92623	54028	96	17	33	52.1342
AL	AL	Madison	y	2021	PNUSAS217343	SAMN20522663	SRR15327791	y	n	n	Ai	Ai5	909526	909526	235.778	235.805	52	52	52.12	4.70007	195432	103076	55	10	17	91.2575
SC	SC	YORK	y	2021	PNUSAS217144	SAMN20522308	SRR15328140	y	n	n	Ai	Ai6	991250	991250	217.497	217.529	52	52	52.2	4.63151	212533	148624	42	8	14	93.1055
SC	SC	LANCASTER	y	2021	PNUSAS217142	SAMN20522306	SRR15328163	y	n	n	Ai	Ai1	513792	513792	234.336	234.372	52	52	52.21	4.6055	200583	95069	49	9	17	52.2893
SC	SC	ORANGEBURG	y	2021	PNUSAS217139	SAMN20522311	SRR15328172	y	n	n	Ai	Ai1	1170258	1170258	209.291	209.307	51	51	52.2	4.637	228112	111800	42	8	15	105.643
SC	SC	MARION	y	2021	PNUSAS217130	SAMN20522296	SRR15327322	y	n	n	Ai	Ai6	746458	746458	236.73	236.768	52	52	52.21	4.63051	204023	108574	46	9	16	76.3299
NC	NC	GATES	y	2021	PNUSAS217106	SAMN20522003	SRR15327826	y	n	n	Ai	Ai6	720943	720943	241.377	241.404	52	52	52.2	4.63161	203833	142455	47	10	16	75.1484
VA	VA	Hanover	y	2021	PNUSAS216905	SAMN20521912	SRR15325568	y	n	n	Ai	Ai6	959785	959785	239.79	239.833	52	52	52.21	4.66427	203821	116473	43	8	16	98.6941
LA	LA	Terrebonne	y	2021	PNUSAS216885	SAMN20506938	SRR15309203	y	n	n	Ai	Ai5	941174	941174	148.695	148.703	52	53	52.17	4.81206	77288	45146	113	21	42	58.167
LA	LA	Caddo	y	2021	PNUSAS216879	SAMN20506954	SRR15308956	y	n	n	Ai	Ai7	1162576	1162576	147.137	147.144	52	52	52.16	4.81119	105225	61047	82	15	29	71.11
SC	SC	Greenville	y	2021	PNUSAS216758	SAMN20504862	SRR15306172	y	n	n	Ai	Ai7	822399	822399	211.1	211.133	52	52	52.24	4.60907	188798	110381	49	9	16	75.3392
SC	GA	Elbert	y	2021	PNUSAS216748	SAMN20504863	SRR15306030	y	n	n	Ai	Ai1	714181	714181	217.553	217.594	51	51	52.18	4.68634	206283	112535	48	10	16	66.3148
NC	NC	VANCE	y	2021	PNUSAS216616	SAMN20490645	SRR15299585	y	n	n	Ai	Ai6	658754	658754	243.719	243.655	52	52	52.21	4.62564	195802	145192	41	10	16	69.4086
NC	NC	ORANGE	y	2021	PNUSAS216607	SAMN20490622	SRR15299581	y	n	n	Ai	Ai1	650419	650419	243.479	243.414	52	52	52.2	4.60595	211391	125481	43	9	15	68.7555
NC	NC	CHATHAM	y	2021	PNUSAS216606	SAMN20490641	SRR15299549	y	n	n	Ai	Ai1	718842	718842	243.643	243.573	52	52	52.12	4.71448	212423	125754	42	9	15	74.2884
NC	NC	CHATHAM	y	2021	PNUSAS216604	SAMN20490624	SRR15299554	y	n	n	Ai	Ai1	675041	675041	243.804	243.735	52	52	52.21	4.60816	212382	111806	45	8	15	71.4186
NC	NC	CABARRUS	y	2021	PNUSAS216602	SAMN20490652	SRR15299531	y	n	n	Ai	Ai1	716997	716997	244.407	244.334	52	52	52.2	4.60647	228127	148622	42	8	14	76.0726
SC	SC	Greenville	y	2021	PNUSAS216226	SAMN20483712	SRR15296886	y	n	n	Ai	Ai6	779444	779444	226.654	226.667	52	52	52.22	4.62759	142617	87380	63	12	22	76.3547
LA	LA	DeSoto	y	2021	PNUSAS216018	SAMN20460858	SRR15288194	y	n	n	Ai	Ai5	1099311	1099311	230.099	230.112	53	53	52.23	4.58502	144303	74589	75	12	24	110.341
NC	NC	UNKNOWN	no	2021	PNUSAS216001	SAMN20460730	SRR15287397	y	n	n	Ai	Ai6	258284	258284	237.532	202.794	52	52	52.2	4.62844	234422	138247	42	8	15	24.5718
GA	GA	GWINNETT	y	2021	PNUSAS215813	SAMN20432141	SRR15265157	y	n	n	Ai	Ai1	643786	643786	249.966	250.13	51	52	52.2	4.6331	207454	111799	49	9	16	69.4902
GA	GA	NEWTON	y	2021	PNUSAS215804	SAMN20432146	SRR15265153	y	n	n	Ai	Ai1	221338	221338	255.249	255.423	52	52	52.33	4.56825	45938	23987	175	32	67	24.7428
GA	GA	MUSCOGEE	y	2021	PNUSAS215801	SAMN20446526	SRR15265211	y	n	n	Ai	Ai7	357389	357389	270.109	270.299	52	52	52.27	4.60177	152572	66575	66	9	21	41.9699
GA	GA	BANKS	y	2021	PNUSAS215798	SAMN20432151	SRR15265178	y	n	n	Ai	Ai1	369086	369086	266.914	267.096	52	52	52.21	4.62777	148623	83534	63	11	21	42.5898
GA	GA	JACKSON	y	2021	PNUSAS215792	SAMN20446524	SRR15265955	y	n	n	Ai	Ai2	282382	282382	271.945	272.13	52	52	52.22	4.59644	137442	77261	72	14	26	33.4252
MS	MS	Rankin	y	2021	PNUSAS215537	SAMN20428581	SRR15258724	y	n	n	Ai	Ai5	950669	950669	245.503	245.538	52	53	52.17	4.6561	190000	118710	50	9	17	100.259
AR	AR	Pulaski	y	2021	PNUSAS215237	SAMN20408317	SRR15249545	y	n	n	Ai	Ai7	1055922	1055922	184.601	184.654	52	52	52.24	4.57675	206257	110091	43	8	15	85.1925
AL	AL	Mobile	y	2021	PNUSAS214951	SAMN20399236	SRR15248940	y	n	n	Ai	Ai5	734481	734481	243.355	243.394	52	52	52.15	4.76459	195058	86089	57	10	17	75.0344
VA	VA	Newport News City	y	2021	PNUSAS214904	SAMN20398454	SRR15247929	y	n	n	Ai	Ai6	1077306	1077306	238.536	238.552	52	52	52.22	4.58733	194820	108574	47	9	16	112.041
NC	NC	DURHAM	y	2021	PNUSAS214503	SAMN20351504	SRR15217898	y	n	n	Ai	Ai1	589463	589463	244.246	244.269	52	52	52.21	4.60634	233956	148622	42	8	14	62.5141
NC	NC	MOORE	y	2021	PNUSAS214498	SAMN20351522	SRR15217884	y	n	n	Ai	Ai1	587531	587531	242.539	242.561	52	52	52.2	4.60869	212541	148621	41	9	15	61.8421
LA	LA	St. Tammany	y	2021	PNUSAS214321	SAMN20343659	SRR15210130	y	n	n	Ai	Ai5	1059472	1059472	146.781	146.781	52	52	52.14	4.81748	85990	55434	97	18	35	64.5608
LA	LA	Jefferson	y	2021	PNUSAS214313	SAMN20343631	SRR15210116	y	n	n	Ai	Ai5	1222977	1222977	144.718	144.717	52	52	52.1	4.82167	104296	61476	88	17	32	73.413
LA	LA	Jefferson	y	2021	PNUSAS213995	SAMN20331538	SRR15202658	y	n	n	Ai	Ai5	1351608	1351608	146.986	146.988	52	52	52.1	4.82756	139776	77076	77	12	24	82.3062
GA	GA	DEKALB	y	2021	PNUSAS213743	SAMN20307798	SRR15194131	y	n	n	Ai	Ai6	472098	472098	248.449	248.551	52	52	52.23	4.61822	109600	77535	75	15	27	50.8058
GA	GA	HENRY	y	2021	PNUSAS213742	SAMN20307799	SRR15194132	y	n	n	Ai	Ai1	735475	735475	242.868	242.97	52	52	52.21	4.66547	180457	103324	55	10	18	76.5886
GA	GA	COLUMBIA	y	2021	PNUSAS213739	SAMN20307793	SRR15194134	y	n	n	Ai	Ai1	776553	776553	223.338	223.414	52	52	52.2	4.60283	202947	106806	47	9	16	75.3725
NC	NC	BUNCOMBE	y	2021	PNUSAS213658	SAMN20307294	SRR15193224	y	n	n	Ai	Ai1	840149	840149	243.1	243.051	52	52	52.21	4.60696	228110	148621	41	8	14	88.657
NC	NC	ALAMANCE	y	2021	PNUSAS213652	SAMN20307304	SRR15193220	y	n	n	Ai	Ai1	1013369	1013369	243.695	243.651	52	52	52.17	4.6935	233956	148622	44	8	14	105.223
MS	MS	Pike	y	2021	PNUSAS213601	SAMN20307531	SRR15193955	y	n	n	Ai	Ai5	474516	474516	243.146	243.173	52	52	52.18	4.69022	149203	83086	64	11	21	49.2016
MS	MS	Lauderdale	y	2021	PNUSAS213595	SAMN20307502	SRR15193942	y	n	n	Ai	Ai5	1061121	1061121	236.833	236.855	52	52	52.08	4.84126	187427	86089	65	11	19	103.824
MS	MS	Oktibbeha	y	2021	PNUSAS213591	SAMN20331651	SRR15202701	y	n	n	Ai	Ai5	418997	418997	243.326	243.35	52	52	52.17	4.65843	213218	148934	46	8	14	43.7735
SC	SC	LAURENS	y	2021	PNUSAS213392	SAMN20305392	SRR15192353	y	n	n	Ai	Ai1	1707072	1707072	207.174	207.199	52	52	52.21	4.60694	203076	94808	46	9	16	153.543
AL	AL	Randolph	y	2021	PNUSAS213324	SAMN20300312	SRR15186776	y	n	n	Ai	Ai2	888749	888749	241.97	242.009	52	52	52.2	4.60181	228014	145330	39	7	14	93.471
AL	AL	Mobile	y	2021	PNUSAS213323	SAMN20300332	SRR15186792	y	n	n	Ai	Ai5	785963	785963	241.719	241.742	52	52	52.14	4.65891	196293	86089	56	10	17	81.5605
VA	VA	James City	y	2021	PNUSAS213269			n	excl. (no SRR)	excl. (no SRR)	N/A	N/A	n/a	n/a	n/a	n/a	n/a	n/a	n/a	n/a	n/a	n/a	n/a	n/a	n/a	n/a
NC	NC	CUMBERLAND	y	2021	PNUSAS213113	SAMN20285904	SRR15178061	y	n	n	Ai	Ai1	684707	684707	244.934	244.96	52	52	52.21	4.60816	228097	121178	41	8	14	72.7913
SC	SC	ANDERSON	y	2021	PNUSAS213103	SAMN20285819	SRR15178046	y	n	n	Ai	Ai1	625077	625077	214.552	214.518	51	51	52.2	4.60279	207454	111800	49	9	15	58.2694
SC	SC	LEXINGTON	y	2021	PNUSAS213100	SAMN20285817	SRR15178044	y	n	n	Ai	Ai1	627477	627477	232.986	232.938	52	52	52.21	4.6064	194749	94809	50	10	18	63.4674
SC	SC	COLLETON	y	2021	PNUSAS213098	SAMN20285795	SRR15178024	y	n	n	Ai	Ai1	647841	647841	219.349	219.323	51	51	52.21	4.60582	189504	112185	50	10	17	61.7024
SC	SC	Charleston	y	2021	PNUSAS213094	SAMN20285808	SRR15178018	y	n	n	Ai	Ai1	720231	720231	219.068	219.028	52	51	52.21	4.60531	200583	111798	48	9	16	68.5145
SC	SC	YORK	y	2021	PNUSAS213090	SAMN20285823	SRR15178048	y	n	n	Ai	Ai1	636283	636283	228.697	228.675	51	51	52.12	4.71361	201840	91673	47	9	16	61.74
LA	LA	Rapides	y	2021	PNUSAS212678	SAMN20252003	SRR15166995	y	n	n	Ai	Ai5	1108666	1108666	147.132	147.139	52	52	52.15	4.7648	97176	56261	96	17	33	68.4706
LA	LA	East Baton Rouge	y	2021	PNUSAS212671	SAMN20251986	SRR15167003	y	n	n	Ai	Ai5	1053030	1053030	146.381	146.385	52	52	52.14	4.81991	88202	64245	95	19	35	63.962
VA	VA	Chesterfield	y	2021	PNUSAS212667	SAMN20284013	SRR15175767	y	n	n	Ai	Ai6	1331412	1331412	242.863	242.886	52	52	52.21	4.62744	203076	125605	43	10	16	139.76
VA	VA	Franklin	y	2021	PNUSAS212661	SAMN20283949	SRR15175773	y	n	n	Ai	Ai1	1057947	1057947	243.474	243.511	52	52	52.21	4.63562	233962	130434	43	8	14	111.14
NC	NC	LENOIR	y	2021	PNUSAS212592	SAMN20249460	SRR15162129	y	n	n	Ai	Ai1	1334136	1334136	243.241	243.195	52	52	52.21	4.71949	233968	194927	42	8	13	137.509
NC	NC	CUMBERLAND	y	2021	PNUSAS212552	SAMN20244480	SRR15147317	y	n	n	Ai	Ai6	594818	594818	243.619	243.641	52	52	52.2	4.63235	233952	162888	36	7	13	62.5667
NC	NC	WAKE	y	2021	PNUSAS212550	SAMN20244408	SRR15147312	y	n	n	Ai	Ai1	596130	596130	242.978	242.994	52	52	52.21	4.60974	233957	148622	43	8	14	62.8457
NC	NC	IREDELL	y	2021	PNUSAS212549	SAMN20244398	SRR15147314	y	n	n	Ai	Ai1	581452	581452	243.519	243.539	52	52	52.21	4.60912	228128	148622	42	8	14	61.4435
NC	NC	LENOIR	y	2021	PNUSAS212541	SAMN20244486	SRR15147316	y	n	n	Ai	Ai6	770298	770298	244.643	244.668	52	52	52.24	4.5848	203076	108570	45	9	16	82.2098
GA	GA	WAYNE	y	2021	PNUSAS212137	SAMN20203739	SRR15128308	y	n	excl. (high no. contigs)	Ai	N/A	168504	168504	277.225	277.478	52	53	52.4	4.54985	35428	22063	204	39	80	20.5434
GA	GA	CHEROKEE	y	2021	PNUSAS212129	SAMN20203751	SRR15128317	y	n	excl. (high no. contigs)	Ai	N/A	193210	193210	270.922	271.188	52	53	52.39	4.55879	36339	20573	211	41	83	22.9756
LA	LA	Terrebonne	y	2021	PNUSAS212088	SAMN20208706	SRR15130555	y	n	n	Ai	Ai5	1475224	1475224	141.516	141.517	52	52	52.08	4.85314	110153	71181	81	13	27	86.0344
LA	LA	St. Tammany	y	2021	PNUSAS212077	SAMN20208694	SRR15130519	y	n	n	Ai	Ai5	585069	585069	148.561	148.561	52	52	52.2	4.8041	63191	40187	134	24	48	36.1852
MS	MS	Marion	y	2021	PNUSAS211613	SAMN20174062	SRR15103022	y	n	n	Ai	Ai5	1132082	1132082	244.575	244.602	52	52	52.14	4.69692	203974	137415	55	9	16	117.905
AL	AL	Mobile	y	2021	PNUSAS211607	SAMN20174237	SRR16085708	y	n	n	Ai	Ai5	1105612	1105612	242.085	242.133	52	52	52.06	4.69991	203217	151867	56	9	16	113.908
NC	NC	ANSON	y	2021	PNUSAS211567	SAMN20173707	SRR15102825	y	n	n	Ai	Ai2	1180112	1180112	242.521	242.553	52	52	52.13	4.66071	227741	109049	42	7	15	122.823
NC	NC	CABARRUS	y	2021	PNUSAS211566	SAMN20173456	SRR15102810	y	n	n	Ai	Ai6	1005897	1005897	242.862	242.895	52	52	52.22	4.58622	204023	125606	41	9	16	106.541
SC	SC	COLLETON	y	2021	PNUSAS211518	SAMN20166748	SRR15097863	y	n	n	Ai	Ai1	547248	547248	206.098	206.096	52	52	52.22	4.60241	145909	84951	64	11	21	49.0117
SC	SC	ABBEVILLE	y	2021	PNUSAS211496	SAMN20166741	SRR15097871	y	n	n	Ai	Ai1	721633	721633	210.681	210.69	52	52	52.23	4.58057	200582	128562	42	9	15	66.3837
NC	NC	Robeson	y	2021	PNUSAS211412	SAMN20151576	SRR15089709	y	n	n	Ai	Ai6	660728	660728	244.619	244.644	52	52	52.2	4.63217	212533	145623	43	8	14	69.7881
SC	SC	Greenville	y	2021	PNUSAS211349	SAMN20151637	SRR15089519	y	n	n	Ai	Ai1	432797	432797	212.141	212.152	52	52	52.16	4.70496	195307	93886	58	10	18	39.0296
SC	SC	Greenville	y	2021	PNUSAS211345	SAMN20151633	SRR15089588	y	n	n	Ai	Ai1	1433354	1433354	235.474	235.488	52	52	52.2	4.60553	200583	112186	47	9	16	146.575
SC	SC	RICHLAND	y	2021	PNUSAS211329	SAMN20151618	SRR15089520	y	n	n	Ai	Ai1	1300684	1300684	238.421	238.436	52	52	52.19	4.63933	203618	130606	43	9	15	133.692
NC	NC	HARNETT	y	2021	PNUSAS211236	SAMN20124071	SRR15075023	y	n	n	Ai	Ai1	1108765	1108765	242.695	242.726	52	52	52.2	4.60593	211391	112080	42	9	15	116.853
NC	NC	JOHNSTON	y	2021	PNUSAS211232	SAMN20124148	SRR15075029	y	n	n	Ai	Ai6	977402	977402	243.059	243.092	52	52	52.08	4.68901	200209	125606	44	10	17	101.336
LA	LA	Ouachita	y	2021	PNUSAS211074	SAMN20120562	SRR15070226	y	n	n	Ai	Ai7	907151	907151	147.293	147.293	52	52	52.21	4.72281	93033	58271	91	14	29	56.5837
MS	MS	Madison	y	2021	PNUSAS211023	SAMN20121225	SRR15070451	y	n	n	Ai	Ai5	786221	786221	216.445	216.466	53	53	52.23	4.58385	113707	64684	84	14	27	74.2529
MS	MS	Lafayette	y	2021	PNUSAS211022	SAMN20121223	SRR15070569	y	n	n	Ai	Ai5	1179470	1179470	241.143	241.161	52	53	52.16	4.62809	190043	113788	49	10	17	122.915
MS	MS	Winston	y	2021	PNUSAS211020	SAMN20121219	SRR15070452	y	n	n	Ai	Ai5	1253675	1253675	238.626	238.65	52	53	52.12	4.71821	194820	92796	55	10	17	126.817
GA	GA	COWETA	y	2021	PNUSAS210941	SAMN20119579	SRR15069898	y	n	n	Ai	Ai1	635754	635754	272.975	273.118	52	52	52.21	4.60382	203076	111910	51	10	16	75.4115
GA	GA	PAULDING	y	2021	PNUSAS210936	SAMN20119576	SRR15069902	y	n	n	Ai	Ai1	684524	684524	282.412	282.567	52	52	52.2	4.60809	211656	95373	51	9	16	83.9266
VA	VA	Richmond City	y	2021	PNUSAS210711	SAMN20089908	SRR15058420	y	n	n	Ai	Ai6	964063	964063	239.04	239.073	52	52	52.2	4.63257	203820	148623	43	9	15	99.4978
GA	GA	HOUSTON	y	2021	PNUSAS210663	SAMN20085511	SRR15054495	y	n	n	Ai	Ai1	215058	215058	277.718	277.994	52	52	52.35	4.56662	53415	28866	149	27	57	26.1704
GA	GA	BUTTS	y	2021	PNUSAS210659	SAMN20085508	SRR15054502	y	n	n	Ai	Ai1	253900	253900	273.44	273.722	52	52	52.23	4.62495	88430	50862	99	18	35	30.038
GA	GA	GLYNN	y	2021	PNUSAS210656	SAMN20085541	SRR15054535	y	n	n	Ai	Ai1	225167	225167	268.19	268.469	52	52	52.26	4.61602	95687	44770	104	17	34	26.178
GA	GA	COBB	y	2021	PNUSAS210651	SAMN20085544	SRR15054525	y	n	n	Ai	Ai1	327765	327765	273.878	274.17	52	52	52.22	4.60087	148623	77176	70	11	23	39.0429
GA	GA	BIBB	y	2021	PNUSAS210649	SAMN20085514	SRR15054510	y	n	n	Ai	Ai1	229344	229344	252.822	253.066	51	52	52.22	4.62301	95516	55046	100	16	32	25.0967
GA	GA	MONROE	y	2021	PNUSAS210648	SAMN20085526	SRR15054500	y	n	n	Ai	Ai1	287300	287300	245.779	245.977	51	52	52.21	4.59824	141287	62530	67	11	22	30.7251
GA	GA	COLUMBIA	y	2021	PNUSAS210647	SAMN20085582	SRR15054531	y	n	n	Ai	Ai7	423998	423998	269.827	270.115	52	52	52.24	4.64219	203720	102471	51	9	16	49.3161
GA	GA	STEPHENS	y	2021	PNUSAS210645	SAMN20085578	SRR15054523	y	n	n	Ai	Ai1	436110	436110	275.956	276.239	52	52	52.12	4.63903	130471	77446	63	12	24	51.9113
NC	NC	CATAWBA	y	2021	PNUSAS210248	SAMN20079301	SRR15048716	y	n	n	Ai	Ai1	358379	358379	231.922	201.567	53	53	52.21	4.60362	233956	148622	43	8	14	33.7459
NC	NC	WAKE	y	2021	PNUSAS210242	SAMN20079316	SRR15048711	y	n	n	Ai	Ai6	281141	281141	231.371	200.582	53	53	52.2	4.63031	212533	130153	45	8	15	26.2271
NC	NC	CABARRUS	y	2021	PNUSAS210239	SAMN20079298	SRR15048709	y	n	n	Ai	Ai6	345760	345760	234.205	202.539	53	53	52.2	4.63106	233954	148624	43	8	14	32.6078
LA	LA	Washington	y	2021	PNUSAS210121	SAMN20006432	SRR15027044	y	n	n	Ai	Ai7	731948	731948	147.678	147.676	52	52	52.19	4.80913	79261	41864	104	19	40	44.9527
LA	LA	Washington	y	2021	PNUSAS210116	SAMN20005346	SRR15027035	y	n	n	Ai	Ai7	1125605	1125605	145.211	145.21	52	52	52.13	4.82991	108745	54018	79	14	30	67.6822
GA	GA	MUSCOGEE	y	2021	PNUSAS209873	SAMN19998593	SRR15017552	y	n	n	Ai	Ai7	267613	267613	209.983	210.048	51	51	52.25	4.60108	97015	56222	93	14	29	24.4303
GA	GA	FULTON	y	2021	PNUSAS209860	SAMN19998550	SRR15017655	y	n	n	Ai	Ai1	450815	450815	191.148	191.205	51	51	52.09	4.74196	149739	78004	76	11	21	36.3501
GA	GA	MUSCOGEE	y	2021	PNUSAS209859	SAMN19998589	SRR15017561	y	n	n	Ai	Ai1	757271	757271	180.117	180.168	52	51	52.21	4.59629	170820	111800	59	10	18	59.3594
SC	SC	FLORENCE	y	2021	PNUSAS209840	SAMN19998507	SRR15017627	y	n	n	Ai	Ai1	1230047	1230047	240.658	240.692	52	52	52.2	4.60581	212541	111800	47	9	16	128.551
AL	AL	Shelby	y	2021	PNUSAS209784	SAMN19988012	SRR15013328	y	n	n	Ai	Ai3	1599615	1599615	228.227	228.291	52	52	52.14	4.6597	182171	108936	47	9	17	156.717
SC	SC	HORRY	y	2021	PNUSAS209767	SAMN19987987	SRR15013335	y	n	n	Ai	Ai6	841430	841430	235.639	235.674	52	52	52.22	4.63002	192896	90499	55	10	18	85.6533
SC	SC	GREENWOOD	y	2021	PNUSAS209766	SAMN19987969	SRR15013338	y	n	n	Ai	Ai1	785179	785179	240.296	240.334	52	52	52.2	4.60548	200585	108185	52	10	16	81.9417
NC	NC	MOORE	y	2021	PNUSAS209580	SAMN19974803	SRR15006367	y	n	n	Ai	Ai1	1167549	1167549	242.779	242.82	52	52	52.2	4.74081	228127	132861	44	9	15	119.592
NC	NC	CATAWBA	y	2021	PNUSAS209576	SAMN19974808	SRR15006555	y	n	n	Ai	Ai1	935169	935169	244.246	244.28	52	52	52.21	4.6083	233958	195305	40	8	13	99.1373
VA	VA	Halifax	y	2021	PNUSAS209159	SAMN19950811	SRR14959367	y	n	n	Ai	Ai7	416104	416104	237.699	237.738	52	52	52.17	4.79098	231977	127899	43	6	13	41.2924
VA	VA	Fairfax	y	2021	PNUSAS209152	SAMN19946235	SRR14977701	y	n	excl. (not clade Ai)	C	N/A	862061	862061	237.167	237.201	52	53	52.31	4.69418	393803	210114	22	4	8	87.1152
NC	NC	CUMBERLAND	y	2021	PNUSAS208908	SAMN19920780	SRR14962974	y	n	n	Ai	Ai6	663467	663467	241.679	232.789	52	52	52.2	4.6319	203821	145192	43	9	15	67.9621
AR	AR	Garland	y	2021	PNUSAS208898	SAMN19920863	SRR14993888	y	n	n	Ai	Ai7	1206409	1206409	250.979	250.981	52	52	52.25	4.74108	203671	126608	46	8	14	127.728
AR	AR	Garland	y	2021	PNUSAS208888	SAMN19920883	SRR14962969	y	n	n	Ai	Ai7	470160	470160	250.983	250.983	52	52	52.23	4.70417	223039	126608	39	7	14	50.1692
AR	AR	Poinsett	y	2021	PNUSAS208884	SAMN19920868	SRR14979221	y	n	n	Ai	Ai7	660291	660291	250.983	250.988	52	52	52.2	4.61252	206256	155305	38	7	13	71.8581
GA	GA	PAULDING	y	2021	PNUSAS208869	SAMN19920997	SRR14943778	y	n	n	Ai	Ai1	428774	428774	276.489	276.627	52	53	52.22	4.60442	158118	74582	65	11	22	51.5074
GA	GA	COBB	y	2021	PNUSAS208854	SAMN19921017	SRR14934109	y	n	n	Ai	Ai1	477534	477534	282.02	282.154	52	52	52.22	4.63408	182960	77783	57	9	20	58.1372
GA	GA	CHEROKEE	y	2021	PNUSAS208850	SAMN19920976	SRR14986451	y	n	n	Ai	Ai1	582458	582458	277.892	278.031	53	53	52.23	4.6027	140355	62725	65	11	22	70.3504
GA	GA	MUSCOGEE	y	2021	PNUSAS208848	SAMN19920990	SRR14944231	y	n	n	Ai	Ai7	357472	357472	274.066	274.193	53	53	52.29	4.6036	121905	56632	78	12	27	42.5726
MS	MS	Madison	y	2021	PNUSAS208490	SAMN19945764	SRR14934924	y	n	n	Ai	Ai5	674590	674590	236.262	236.292	53	53	52.23	4.61683	118740	63243	76	14	28	69.0474
MS	MS	Winston	y	2021	PNUSAS208487	SAMN19945761	SRR14934350	y	n	n	Ai	Ai5	585569	585569	236.558	236.587	53	53	52.2	4.65422	78210	43608	103	21	41	59.5286
MS	MS	Copiah	y	2021	PNUSAS208486	SAMN19945760	SRR14978984	y	n	n	Ai	Ai5	711216	711216	238.05	238.087	53	53	52.22	4.62641	138519	60668	75	13	26	73.1962
MS	MS	Lee	y	2021	PNUSAS208485	SAMN19945759	SRR14935820	y	n	n	Ai	Ai5	576190	576190	234.49	234.528	53	53	52.31	4.55819	80712	44916	102	16	34	59.2875
NC	NC	FORSYTH	y	2021	PNUSAS208459	SAMN19926139	SRR14970115	y	n	n	Ai	Ai6	796813	796813	244.645	244.672	52	52	52.2	4.63167	212169	145189	42	8	15	84.1801
NC	NC	MOORE	y	2021	PNUSAS208455	SAMN19926135	SRR14944274	y	n	n	Ai	Ai6	856258	856258	243.478	243.506	52	52	52.08	4.69255	202589	141301	47	10	17	88.8608
SC	SC	Greenville	y	2021	PNUSAS208375	SAMN19891569	SRR14928977	y	n	n	Ai	Ai1	946896	946896	226.495	226.495	53	53	52.24	4.59559	74069	43698	107	19	40	93.3362
SC	SC	LEXINGTON	y	2021	PNUSAS208374	SAMN19891592	SRR14918222	y	n	n	Ai	Ai1	1113315	1113315	237.163	237.166	52	52	52.21	4.60755	203084	130606	43	9	16	114.611
SC	SC	LEXINGTON	y	2021	PNUSAS208373	SAMN19891530	SRR14919046	y	n	n	Ai	Ai1	712117	712117	239.609	239.608	52	52	52.21	4.71765	195308	95069	51	10	18	72.3365
GA	GA	PUTNAM	y	2021	PNUSAS207909	SAMN19813422	SRR14879642	y	n	n	Ai	Ai1	519936	519936	270.687	270.931	52	52	52.21	4.62774	111815	72819	72	13	26	60.8519
GA	GA	CHEROKEE	y	2021	PNUSAS207908	SAMN19813414	SRR14880491	y	n	n	Ai	Ai1	598663	598663	279.977	280.243	52	52	52.2	4.60609	228127	111800	44	8	15	72.813
NC	NC	RANDOLPH	y	2021	PNUSAS207560	SAMN19797230	SRR14872283	y	n	n	Ai	Ai1	1105800	1105800	244.19	244.213	52	52	52.2	4.60412	233955	148622	39	8	14	117.303
NC	NC	RANDOLPH	y	2021	PNUSAS207558	SAMN19797243	SRR14872266	y	n	n	Ai	Ai1	902552	902552	244.729	244.748	52	52	52.2	4.60514	211391	128561	41	9	15	95.9316
MS	MS	Hinds	y	2021	PNUSAS207515	SAMN19797177	SRR14872354	y	n	n	Ai	Ai5	757740	757740	240.336	240.388	52	53	52.16	4.66062	169015	80727	64	10	21	78.1578
SC	SC	Greenville	y	2021	PNUSAS207423	SAMN19796721	SRR14872747	y	n	n	Ai	Ai1	1917984	1917984	234.128	234.159	52	52	52.2	4.60379	212541	129416	42	9	15	195.093
SC	SC	Greenville	y	2021	PNUSAS207420	SAMN19796657	SRR14872265	y	n	n	Ai	Ai1	1118931	1118931	240.186	240.213	52	52	52.21	4.60425	200583	128562	47	9	16	116.747
SC	SC	DARLINGTON	y	2021	PNUSAS207418	SAMN19796667	SRR14872673	y	n	n	Ai	Ai6	1531094	1531094	239.06	239.094	52	52	52.22	4.58662	233888	150003	37	7	13	159.616
LA	LA	Livingston	y	2021	PNUSAS207232	SAMN19775472	SRR14863596	y	n	n	Ai	Ai5	970128	970128	146.627	146.625	52	52	52.24	4.61384	86722	43586	113	19	37	61.6605
SC	SC	Berkeley	y	2021	PNUSAS207147	SAMN19767766	SRR14859485	y	n	n	Ai	Ai6	542123	542123	207.687	207.719	51	51	52.2	4.62845	212169	108574	46	9	16	48.6559
SC	SC	SALUDA	y	2021	PNUSAS207145	SAMN19767777	SRR14859491	y	n	n	Ai	Ai1	1369130	1369130	237.783	237.837	52	53	52.23	4.71495	195242	111800	49	10	18	138.111
SC	SC	RICHLAND	y	2021	PNUSAS207143	SAMN19767773	SRR14859492	y	n	n	Ai	Ai1	373678	373678	197.076	197.102	51	51	52.2	4.60467	194750	88924	55	10	18	31.9884
SC	SC	Greenville	y	2021	PNUSAS207141	SAMN19767770	SRR14859488	y	n	n	Ai	Ai1	648924	648924	206.921	206.945	52	52	52.15	4.81236	195367	111800	49	10	18	55.8078
MS	MS	Leake	y	2021	PNUSAS207097	SAMN19762215	SRR14848386	y	n	n	Ai	Ai5	861422	861422	241.431	241.388	53	53	52.16	4.64396	187305	110723	57	11	19	89.5596
MS	MS	Madison	y	2021	PNUSAS207092	SAMN19762180	SRR14848464	y	n	n	Ai	Ai5	1503448	1503448	236.626	236.577	53	53	52.13	4.65496	193998	125606	58	11	17	152.834
NC	Unk.	Out of State	no	2021	PNUSAS206984	SAMN19759232	SRR14846218	y	n	n	Ai	Ai1	318352	318352	234.68	222.837	53	53	52.21	4.60724	203075	125481	49	10	17	31.6136
GA	GA	HALL	y	2021	PNUSAS206880	SAMN19714140	SRR14825522	y	n	n	Ai	Ai1	804685	804685	168.513	168.14	51	51	52.21	4.59883	141415	90134	64	12	22	58.9062
GA	GA	COWETA	y	2021	PNUSAS206870	SAMN19714167	SRR14821328	y	n	n	Ai	Ai1	256584	256584	184.375	183.741	51	51	52.26	4.57652	42343	23319	182	35	73	20.6385
GA	GA	COLUMBIA	y	2021	PNUSAS206868	SAMN19714160	SRR14821397	y	n	n	Ai	Ai1	416835	416835	196.905	196.224	52	52	52.21	4.62701	91939	70231	87	15	29	35.4159
GA	GA	GWINNETT	y	2021	PNUSAS206864	SAMN19714142	SRR14821391	y	n	n	Ai	Ai1	524786	524786	194.762	194.122	52	52	52.21	4.60096	113397	59193	75	14	27	44.3562
GA	GA	GWINNETT	y	2021	PNUSAS206860	SAMN19714168	SRR14820400	y	n	n	Ai	Ai1	469628	469628	186.175	185.599	52	52	52.22	4.5963	131994	77317	73	13	24	37.9861
MS	MS	Jones	y	2021	PNUSAS206461	SAMN19693992	SRR14806990	y	n	n	Ai	Ai5	770965	770965	243.065	243.081	53	53	52.2	4.6993	104047	60342	81	14	30	79.7569
MS	MS	Holmes	y	2021	PNUSAS206458	SAMN19693987	SRR14807070	y	n	n	Ai	Ai5	991546	991546	243.562	243.581	52	53	52.17	4.6266	190002	86090	56	11	19	104.402
NC	Unk.	Out of State	no	2021	PNUSAS206295	SAMN19693412	SRR14808042	y	n	n	Ai	Ai1	804560	804560	243.835	243.858	52	52	52.21	4.60732	228126	148622	43	8	14	85.1641
NC	NC	CLEVELAND	y	2021	PNUSAS206294	SAMN19693414	SRR14807689	y	n	n	Ai	Ai1	693559	693559	244.738	244.762	52	52	52.21	4.6204	233956	148622	41	8	14	73.478
SC	SC	AIKEN	y	2021	PNUSAS206238	SAMN19812515	SRR14878683	y	n	n	Ai	Ai1	937894	937894	243.027	243.076	52	52	52.2	4.63649	212541	131479	42	8	15	98.3316
SC	SC	AIKEN	y	2021	PNUSAS206235	SAMN19812502	SRR14879275	y	n	n	Ai	Ai1	1427559	1427559	241.52	241.575	52	52	52.21	4.60036	200583	111800	50	9	16	149.911
NC	NC	CABARRUS	y	2021	PNUSAS206184	SAMN19672955	SRR14789077	y	n	n	Ai	Ai1	744342	744342	243.132	243.172	52	52	52.21	4.60677	228127	148622	41	8	14	78.5748
NC	NC	WAKE	y	2021	PNUSAS206172	SAMN19672953	SRR14789820	y	n	n	Ai	Ai6	900963	900963	243.331	243.369	52	52	52.2	4.63126	195303	111404	43	10	17	94.6823
SC	SC	Greenville	y	2021	PNUSAS205937	SAMN19656839	SRR14780356	y	n	n	Ai	Ai1	1598410	1598410	197.736	197.771	51	52	52.2	4.60552	212541	111800	48	9	15	137.266
MS	MS	Lauderdale	y	2021	PNUSAS205810	SAMN19643578	SRR14768755	y	n	n	Ai	Ai5	522333	522333	239.592	239.615	53	53	52.22	4.61279	122724	69913	66	12	24	54.2634
NC	NC	CATAWBA	y	2021	PNUSAS205702	SAMN19607784	SRR14761096	y	n	n	Ai	Ai6	874139	874139	243.051	243.077	52	52	52.21	4.62502	212170	145192	40	8	15	91.8794
NC	NC	COLUMBUS	y	2021	PNUSAS205696	SAMN19607774	SRR14761091	y	n	n	Ai	Ai6	947196	947196	243.448	243.476	52	52	52.2	4.63099	233963	148623	40	7	13	99.5927
GA	GA	COFFEE	y	2021	PNUSAS205251	SAMN19596046	SRR14751719	y	n	n	Ai	Ai1	344557	344557	234.728	230.295	52	52	52.22	4.70526	77256	45968	108	19	40	34.0528
NC	NC	WAKE	y	2021	PNUSAS205035	SAMN19595909	SRR14751922	y	n	n	Ai	Ai6	949317	949317	243.943	243.976	52	52	52.2	4.63262	212169	145192	41	8	15	99.9844
NC	NC	RANDOLPH	y	2021	PNUSAS205031	SAMN19595906	SRR14751985	y	n	n	Ai	Ai1	930703	930703	244.052	244.084	52	52	52.21	4.60623	235743	194927	39	7	13	98.6294
SC	SC	LEXINGTON	y	2021	PNUSAS204831	SAMN19588430	SRR14744502	y	n	n	Ai	Ai1	682173	682173	211.248	211.241	52	52	52.13	4.73684	176967	86089	63	9	19	60.8445
SC	SC	RICHLAND	y	2021	PNUSAS204830	SAMN19588426	SRR14744504	y	n	n	Ai	Ai1	457878	457878	215.839	215.821	52	52	52.2	4.63014	200583	107349	51	9	16	42.6872
SC	SC	FLORENCE	y	2021	PNUSAS204825	SAMN19588431	SRR14744581	y	n	n	Ai	Ai6	1096599	1096599	221.819	221.818	52	52	52.15	4.72283	202587	95069	44	10	17	103.009
SC	SC	UNKNOWN	no	2021	PNUSAS204822	SAMN19588436	SRR14744488	y	n	n	Ai	Ai6	1204698	1204698	207.756	207.745	52	52	52.21	4.63062	194749	97541	46	9	18	108.096
SC	SC	GREENWOOD	y	2021	PNUSAS204821	SAMN19588434	SRR14744485	y	n	n	Ai	Ai2	1322562	1322562	206.984	207.013	51	51	52.13	4.66309	233944	109649	42	7	14	117.419
VA	VA	Henrico	y	2021	PNUSAS204583	SAMN19555840	SRR14729895	y	n	n	Ai	Ai6	879951	879951	244.435	244.469	52	52	52.2	4.632	204023	145192	44	9	15	92.878
MS	MS	Smith	y	2021	PNUSAS203936	SAMN19489290	SRR14702893	y	n	n	Ai	Ai5	554725	554725	243.515	243.544	52	53	52.17	4.65855	166777	86089	68	11	20	57.9974
MS	MS	Jones	y	2021	PNUSAS203935	SAMN19489259	SRR14706036	y	n	n	Ai	Ai5	407477	407477	245.282	245.303	52	53	52.23	4.62358	160234	86087	62	11	19	43.2354
SC	SC	SPARTANBURG	y	2021	PNUSAS203794	SAMN19459877	SRR14692118	y	n	n	Ai	Ai1	924029	924029	238.579	238.6	52	52	52.21	4.60664	212541	130380	45	8	15	95.7156
SC	SC	Greenville	y	2021	PNUSAS203791	SAMN19459887	SRR14691943	y	n	n	Ai	Ai1	994379	994379	227.071	227.093	52	52	52.22	4.63456	211980	111800	46	9	16	97.4443
NC	NC	MOORE	y	2021	PNUSAS203648	SAMN19404927	SRR14678696	y	n	n	Ai	Ai6	897339	897339	243.742	243.765	52	52	52.2	4.63215	203833	108570	46	9	16	94.4397
NC	NC	HARNETT	y	2021	PNUSAS203645	SAMN19404921	SRR14679143	y	n	n	Ai	Ai1	750566	750566	242.521	242.544	52	52	52.2	4.63933	212541	112185	44	9	15	78.4754
NC	NC	MOORE	y	2021	PNUSAS203635	SAMN19404926	SRR14677840	y	n	n	Ai	Ai6	693517	693517	243.805	243.824	52	52	52.2	4.63182	212169	145192	42	8	15	73.012
LA	LA	St. Tammany	y	2021	PNUSAS203513	SAMN19370025	SRR14670946	y	n	n	Ai	Ai5	1009442	1009442	148.607	148.609	52	53	52.19	4.76025	80406	55168	102	20	38	63.0264
LA	LA	St. Tammany	y	2021	PNUSAS203512	SAMN19370023	SRR14670616	y	n	n	Ai	Ai5	645145	645145	148.497	148.503	52	53	52.31	4.57773	60286	34118	131	24	50	41.8567
SC	SC	Charleston	y	2021	PNUSAS203316	SAMN19353699	SRR14660553	y	n	n	Ai	Ai6	1055430	1055430	208.497	208.568	51	51	52.2	4.63113	202948	108574	50	10	17	95.0486
SC	SC	Charleston	y	2021	PNUSAS203311	SAMN19353702	SRR14662200	y	n	n	Ai	Ai1	915838	915838	216.862	216.944	51	51	52.2	4.60661	201622	109827	48	10	17	86.2448
SC	SC	LEXINGTON	y	2021	PNUSAS203308	SAMN19353706	SRR14661173	y	n	n	Ai	Ai1	980283	980283	202.69	202.752	51	52	52.18	4.64473	200585	89252	56	10	20	85.5696
GA	GA	COLUMBIA	y	2021	PNUSAS203219	SAMN19349625	SRR14656009	y	n	n	Ai	Ai1	1636337	1636337	217.429	217.522	52	53	52.17	4.63683	202947	95515	52	9	17	153.494
MS	MS	Leake	y	2021	PNUSAS203118	SAMN19334049	SRR14651358	y	n	n	Ai	Ai5	746721	746721	234.205	234.247	53	53	52.17	4.62614	202698	137720	44	8	14	75.6143
GA	GA	COBB	y	2021	PNUSAS203071	SAMN19334213	SRR14648723	y	n	n	Ai	Ai1	288535	288535	278.466	278.691	53	53	52.33	4.57629	67383	43480	122	22	43	35.1288
VA	VA	Henrico	y	2021	PNUSAS203029	SAMN19569962	SRR14729820	y	n	n	Ai	Ai6	1015338	1015338	240.291	240.321	52	52	52.2	4.6317	203076	90860	47	9	16	105.357
GA	GA	COFFEE	y	2021	PNUSAS202868	SAMN19316789	SRR14633174	y	n	n	Ai	Ai6	443802	443802	267.147	267.278	52	52	52.23	4.61425	92139	60029	83	16	30	51.4014
GA	GA	DODGE	y	2021	PNUSAS202864	SAMN19316802	SRR14634400	y	n	n	Ai	Ai6	769972	769972	245.37	245.481	52	52	52.21	4.63228	162370	88410	59	12	22	81.5886
GA	GA	TELFAIR	y	2021	PNUSAS202858	SAMN19316791	SRR14633088	y	n	n	Ai	Ai1	420156	420156	262.557	262.674	52	52	52.23	4.59565	102437	57263	84	15	30	48.0191
GA	GA	DECATUR	y	2021	PNUSAS202852	SAMN19316815	SRR14631974	y	n	n	Ai	Ai6	726627	726627	250.645	250.758	52	52	52.25	4.62101	80673	47591	98	19	37	78.8428
SC	SC	GREENWOOD	y	2021	PNUSAS202749	SAMN19812542	SRR14878085	y	n	n	Ai	Ai1	1389564	1389564	204.871	204.892	52	52	52.23	4.64573	212180	194927	43	9	14	122.562
NC	NC	DAVIDSON	y	2021	PNUSAS202598	SAMN19288895	SRR14609187	y	n	n	Ai	Ai1	1084057	1084057	243.393	243.424	52	52	52.21	4.5922	228124	188634	41	8	14	114.92
NC	NC	HOKE	y	2021	PNUSAS202533	SAMN19284283	SRR14605757	y	n	n	Ai	Ai6	315498	315498	231.024	191.489	53	53	52.2	4.63045	204014	109916	49	8	16	28.7881
NC	Unk.	Out of State	no	2021	PNUSAS202524	SAMN19284292	SRR14605947	y	n	n	Ai	Ai1	328518	328518	233.304	192.296	53	53	52.22	4.5957	178329	109437	49	10	18	30.4235
LA	LA	St. Tammany	y	2021	PNUSAS202296	SAMN19270172	SRR14588727	y	n	n	Ai	Ai5	713782	713782	148.792	148.793	52	52	52.2	4.79766	67906	40451	131	22	45	44.2738
LA	LA	Orleans	y	2021	PNUSAS202293	SAMN19270165	SRR14590671	y	n	n	Ai	Ai5	902529	902529	148.465	148.464	52	52	52.16	4.81602	95719	50892	101	19	37	55.645
SC	SC	GREENWOOD	y	2021	PNUSAS201654	SAMN19812523	SRR14878476	y	n	n	Ai	Ai1	474279	474279	211.46	211.478	52	52	52.22	4.60336	161251	77446	59	11	21	43.5749
LA	LA	St. Tammany	y	2021	PNUSAS201432	SAMN19156980	SRR14521591	y	n	n	Ai	Ai5	1875817	1875817	146.616	146.617	52	52	52.09	4.82553	106434	64656	85	16	31	113.988
LA	LA	St. Tammany	y	2021	PNUSAS201431	SAMN19156979	SRR14521586	y	n	n	Ai	Ai5	1034805	1034805	148.112	148.113	52	52	52.15	4.85179	81419	40504	115	19	41	63.1798
GA	GA	BARTOW	y	2021	PNUSAS201237	SAMN19109251	SRR14516076	y	n	n	Ai	Ai1	433950	433950	269.409	269.61	52	52	52.2	4.63769	202539	130717	43	9	15	50.4361
SC	SC	LANCASTER	y	2021	PNUSAS200886	SAMN19102641	SRR14484366	y	n	n	Ai	Ai1	998090	998090	212.376	212.395	51	51	52.14	4.73733	202561	130701	44	9	15	89.4936
AR	AR	Ouachita	y	2021	PNUSAS200759	SAMN19068868	SRR14466616	y	n	n	Ai	Ai7	581707	581707	250.888	250.922	52	52	52.14	4.68777	206252	127899	42	7	13	62.2698
AR	AR	Sharp	y	2021	PNUSAS200757	SAMN19068876	SRR14466614	y	n	n	Ai	Ai7	268768	268768	250.851	250.893	52	52	52.19	4.68084	273865	138575	43	7	14	28.8095
LA	LA	Tangipahoa	y	2021	PNUSAS200396	SAMN19011739	SRR14420415	y	n	n	Ai	Ai5	831553	831553	148.551	148.558	52	52	52.18	4.79345	92762	54013	97	18	34	51.5415
SC	SC	UNKNOWN	no	2021	PNUSAS199861	SAMN18935368	SRR14369821	y	n	n	Ai	Ai1	774042	774042	209.235	209.286	52	52	52.21	4.60606	200583	128562	46	9	15	70.3318
SC	SC	UNION	y	2021	PNUSAS199740	SAMN18923515	SRR14359572	y	n	n	Ai	Ai1	1590763	1590763	232.917	232.982	52	52	52.2	4.60604	228154	148623	40	8	14	160.905
LA	LA	Jefferson	y	2021	PNUSAS199527	SAMN18904928	SRR14341035	y	n	n	Ai	Ai5	969939	969939	148.168	148.171	52	52	52.23	4.6374	95599	57862	93	16	31	61.9811
LA	LA	St. Tammany	y	2021	PNUSAS199525	SAMN18904918	SRR14341031	y	n	n	Ai	Ai5	1120058	1120058	146.923	146.925	52	52	52.16	4.65014	113075	76704	72	13	25	70.7776
LA	LA	Jefferson Davis	y	2021	PNUSAS199524	SAMN18904921	SRR14341038	y	n	n	Ai	Ai5	1073698	1073698	148.218	148.222	52	52	52.12	4.80113	121822	88739	81	13	24	66.2943
LA	LA	East Baton Rouge	y	2021	PNUSAS199523	SAMN18904990	SRR14341034	y	n	n	Ai	Ai5	863191	863191	146.394	146.396	52	52	52.18	4.76103	82574	51359	103	20	38	53.0838
LA	LA	Orleans	y	2021	PNUSAS198969	SAMN18847579	SRR14309700	y	n	n	Ai	Ai5	480179	480179	239.26	239.297	53	53	52.23	4.647	98951	54161	92	16	31	49.4498
LA	LA	East Baton Rouge	y	2021	PNUSAS198967	SAMN18847577	SRR14309702	y	n	n	Ai	Ai5	501125	501125	241.586	241.62	53	53	52.33	4.69004	57638	32510	128	26	52	51.6299
GA	GA	CHATHAM	y	2021	PNUSAS198546			n	excl. (no SRR)	excl. (no SRR)	N/A	N/A	n/a	n/a	n/a	n/a	n/a	n/a	n/a	n/a	n/a	n/a	n/a	n/a	n/a	n/a
LA	LA	Ouachita	y	2021	PNUSAS198169	SAMN18758712	SRR14253402	y	n	n	Ai	Ai5	695813	695813	238.85	238.879	53	53	52.35	4.74917	69488	38698	116	22	44	69.9933
LA	LA	Tangipahoa	y	2021	PNUSAS198160	SAMN18758697	SRR14253410	y	n	n	Ai	Ai7	990246	990246	230.895	230.925	52	53	52.13	4.80573	147050	83295	77	11	22	95.1605
GA	GA	LAURENS	y	2021	PNUSAS197636	SAMN18740556	SRR14236889	y	n	n	Ai	Ai6	611593	611593	226.366	226.429	52	52	52.2	4.65907	194815	95069	48	9	17	59.438
LA	LA	Pointe Coupee	y	2021	PNUSAS197443	SAMN18686788	SRR14199790	y	n	n	Ai	Ai5	1054656	1054656	147.541	147.547	52	52	52.11	4.78124	105574	66979	80	16	30	65.0912
LA	LA	Jefferson	y	2021	PNUSAS197441	SAMN18685706	SRR14198817	y	n	n	Ai	Ai5	1509536	1509536	144.732	144.734	52	52	52.09	4.83848	150650	85489	63	11	23	90.3092
LA	LA	East Baton Rouge	y	2021	PNUSAS197440	SAMN18685705	SRR14198815	y	n	n	Ai	Ai5	1056214	1056214	147.204	147.204	52	52	52.18	4.65251	95630	54080	91	15	32	66.8367
LA	LA	St. Tammany	y	2021	PNUSAS197435	SAMN18685700	SRR14198823	y	n	n	Ai	Ai5	1005967	1005967	148.234	148.235	52	52	52.18	4.80604	97331	51946	92	17	33	62.0548
GA	GA	TROUP	y	2021	PNUSAS197345	SAMN18683297	SRR14197053	y	n	n	Ai	Ai5	295714	295714	291.382	291.547	52	52	52.18	4.65145	190000	78003	57	10	19	37.0595
GA	GA	LIBERTY	y	2020	PNUSAS196276	SAMN18525512	SRR14092582	y	n	n	Ai	Ai6	1028302	1028302	147.992	147.987	52	53	52.26	4.5609	88688	49753	95	15	33	66.7315
GA	GA	DOUGHERTY	y	2020	PNUSAS196275	SAMN18525506	SRR14092579	y	n	n	Ai	Ai6	1229972	1229972	148.273	148.269	52	52	52.21	4.62134	142259	84920	61	12	24	78.9248
SC	SC	CHEROKEE	y	2021	PNUSAS196266	SAMN18525488	SRR14092568	y	n	n	Ai	Ai1	2024318	2024318	229.204	229.251	52	52	52.2	4.60667	228126	128562	44	8	15	201.46
GA	GA	GWINNETT	y	2021	PNUSAS196201	SAMN18510908	SRR14083607	y	n	n	Ai	Ai1	1224231	1224231	224.266	224.369	52	52	52.21	4.60752	203075	111800	46	9	16	119.203
SC	SC	GREENWOOD	y	2021	PNUSAS196076	SAMN18491028	SRR14069183	y	n	n	Ai	Ai1	893921	893921	229.853	229.624	52	52	52.21	4.71652	148622	92121	56	10	20	87.0845
MS	MS	Jefferson Davis	y	2021	PNUSAS195484	SAMN18401997	SRR14028506	y	n	n	Ai	Ai5	946889	946889	239.427	239.471	52	52	52.14	4.6856	147466	82748	59	12	21	96.7779
MS	MS	Hinds	y	2021	PNUSAS195479	SAMN18402050	SRR14028504	y	n	excl. (not clade Ai)	Bi	N/A	1172033	1172033	237.114	237.16	52	53	52.15	4.6231	310856	203799	25	5	9	120.236
LA	LA	Caddo	y	2021	PNUSAS195229	SAMN18340491	SRR13989951	y	n	n	Ai	Ai7	1234734	1234734	147.674	147.674	52	52	52.18	4.66955	98505	64357	74	12	26	78.0966
LA	LA	East Baton Rouge	y	2019	PNUSAS195171	SAMN18336121	SRR13989054	y	n	n	Ai	Ai5	1027465	1027465	148.948	148.949	52	52	52.04	4.87636	120767	71477	81	14	27	62.7679
SC	SC	HORRY	y	2021	PNUSAS194879	SAMN18336680	SRR13989950	y	n	n	Ai	Ai6	1264750	1264750	203.296	199.836	51	51	52.2	4.63186	204023	148623	44	9	15	110.077
NC	NC	DAVIDSON	y	2021	PNUSAS194808	SAMN18290008	SRR13955653	y	n	n	Ai	Ai1	1325865	1325865	243.161	243.203	52	52	52.14	4.6669	225646	188634	41	9	14	138.176
MS	MS	Neshoba	y	2021	PNUSAS194748	SAMN18287185	SRR13952819	y	n	n	Ai	Ai5	1461639	1461639	227.534	227.6	52	53	52.14	4.64208	203754	136270	53	10	16	143.307
LA	LA	Jefferson	y	2021	PNUSAS194497	SAMN18243769	SRR13926918	y	n	n	Ai	Ai5	1292172	1292172	145.123	145.124	52	52	52.1	4.87676	125723	82700	64	11	23	76.9054
LA	LA	East Baton Rouge	y	2019	PNUSAS194496	SAMN18243768	SRR13926771	y	n	n	Ai	Ai5	558266	558266	148.032	148.03	52	52	52.18	4.84241	57103	30065	145	28	56	34.132
MS	MS	Alcorn	y	2021	PNUSAS193374	SAMN18094243	SRR13811822	y	n	n	Ai	Ai3	2136800	2136800	234.18	234.236	52	53	52.11	4.77506	228413	86832	53	8	16	209.612
SC	SC	LEXINGTON	y	2021	PNUSAS193216	SAMN18062715	SRR13789059	y	n	n	Ai	Ai1	983630	983630	182.903	182.942	51	51	52.2	4.60672	207454	111800	47	9	16	78.1157
LA	LA	Lafourche	y	2021	PNUSAS193095	SAMN18059319	SRR13785637	y	n	n	Ai	Ai5	1299765	1299765	146.418	146.419	52	52	52.09	4.80503	111039	82160	75	14	26	79.2126
LA	LA	St. Tammany	y	2021	PNUSAS193094	SAMN18059308	SRR13785628	y	n	n	Ai	Ai5	1161175	1161175	147.394	147.396	52	52	52.17	4.76448	109659	75032	69	14	26	71.8447
LA	LA	St. Tammany	y	2021	PNUSAS193093	SAMN18059309	SRR13785581	y	n	n	Ai	Ai5	1569124	1569124	147.807	147.808	52	53	52.16	4.68552	146912	66721	75	12	23	98.9982
NC	NC	HARNETT	y	2021	PNUSAS192747	SAMN18027890	SRR13764398	y	n	n	Ai	Ai6	804609	804609	243.664	243.694	52	52	52.17	4.71621	203833	95069	44	9	17	83.1458
NC	NC	CUMBERLAND	y	2021	PNUSAS192225	SAMN17927335	SRR13724150	y	n	n	Ai	Ai6	984405	984405	243.313	243.345	52	52	52.2	4.63047	204023	145192	43	9	16	103.46
NC	NC	WAKE	y	2021	PNUSAS192224	SAMN17926892	SRR13723920	y	n	n	Ai	Ai1	952708	952708	244.443	244.472	52	52	52.2	4.6067	233961	148622	40	8	14	101.112
LA	LA	Pointe Coupee	y	2021	PNUSAS192007	SAMN17899488	SRR13699931	y	n	n	Ai	Ai5	1019400	1019400	147.367	147.368	52	52	52.13	4.82259	94407	58272	91	17	33	62.3013
LA	LA	Jefferson	y	2020	PNUSAS192003	SAMN17898450	SRR13699937	y	n	n	Ai	Ai5	1401654	1401654	145.612	145.612	52	52	52.12	4.82501	104843	74595	76	16	29	84.5998
LA	LA	St. Tammany	y	2020	PNUSAS192001	SAMN17898452	SRR13699954	y	n	n	Ai	Ai5	1003145	1003145	148.884	148.884	52	53	52.16	4.89118	92761	47967	115	19	38	61.07
LA	LA	Orleans	y	2021	PNUSAS191520	SAMN17813333	SRR13641962	y	n	n	Ai	Ai5	570750	570750	149.075	149.075	52	52	52.19	4.77311	77076	44930	116	20	39	35.6517
GA	GA	SPALDING	y	2020	PNUSAS190666	SAMN17616955	SRR13573533	y	n	n	Ai	Ai1	686501	686501	147.249	147.298	52	52	52.2	4.65013	89469	51090	96	16	35	43.4842
MS	MS	Marion	y	2021	PNUSAS189223	SAMN17383069	SRR13482795	y	n	n	Ai	Ai7	833504	833504	242.38	242.413	52	52	52.16	4.68839	190335	102624	51	8	16	86.1866
MS	MS	Rankin	y	2020	PNUSAS189215	SAMN17383036	SRR13482789	y	n	n	Ai	Ai5	1030965	1030965	236.843	236.877	53	53	52.17	4.62118	193859	143392	56	10	16	105.685
LA	LA	Vermilion	y	2020	PNUSAS189156	SAMN17348110	SRR13446156	y	n	n	Ai	Ai7	874938	874938	146.769	146.775	52	52	52.22	4.71148	134329	71927	60	12	24	54.5123
LA	LA	Jefferson	y	2020	PNUSAS189154	SAMN17348112	SRR13446152	y	n	n	Ai	Ai5	1188709	1188709	147.478	147.478	52	52	52.11	4.82642	113076	64953	84	15	28	72.6452
VA	VA	Tazewell	y	2020	PNUSAS188763	SAMN17300588	SRR13422494	y	n	n	Ai	Ai1	876711	876711	237.321	237.348	52	52	52.2	4.60569	200583	125474	44	10	16	90.355
LA	LA	St. Tammany	y	2020	PNUSAS188240	SAMN17263144	SRR13388859	y	n	n	Ai	Ai7	1252249	1252249	148.7	148.702	52	52	52.13	4.83058	114586	74596	77	14	27	77.0967
LA	LA	Jefferson	y	2020	PNUSAS188238	SAMN17263146	SRR13388866	y	n	n	Ai	Ai5	614023	614023	147.891	147.889	52	52	52.24	4.77629	54135	27791	154	28	58	38.0244
LA	LA	St. Tammany	y	2020	PNUSAS187890	SAMN17218965	SRR13362258	y	n	n	Ai	Ai5	856002	856002	148.645	148.649	52	52	52.14	4.80377	134446	83890	74	12	24	52.9758
LA	LA	Washington	y	2020	PNUSAS187888	SAMN17218967	SRR13362254	y	n	n	Ai	Ai5	1350053	1350053	142.077	142.077	52	52	52.15	4.64863	151767	92761	64	11	21	82.5237
LA	LA	Ascension	y	2020	PNUSAS187884	SAMN17218971	SRR13362250	y	n	n	Ai	Ai5	1470051	1470051	148.173	148.176	52	52	52.09	4.8275	150650	85489	69	12	23	90.2431
LA	LA	Livingston	y	2020	PNUSAS187882	SAMN17218954	SRR13362255	y	n	n	Ai	Ai5	1017344	1017344	149.664	149.664	52	52	52.16	4.65216	143537	82699	77	13	24	65.4579
NC	NC	HARNETT	y	2020	PNUSAS187817	SAMN17216205	SRR13358768	y	n	n	Ai	Ai1	1290627	1290627	241.116	241.162	52	52	52.16	4.72466	231477	125481	43	8	15	131.743
SC	SC	GREENWOOD	y	2020	PNUSAS187628	SAMN17383365	SRR13483115	y	n	n	Ai	Ai1	491060	491060	228.813	228.854	52	52	52.2	4.72038	212541	148622	41	8	14	47.611
GA	GA	EFFINGHAM	y	2020	PNUSAS187570	SAMN17191215	SRR13337539	y	n	n	Ai	Ai1	664127	664127	239.93	239.95	53	53	52.23	4.58858	100757	54179	83	14	29	69.4555
GA	GA	COBB	y	2020	PNUSAS187566	SAMN17191218	SRR13337522	y	n	n	Ai	Ai1	534665	534665	239.233	239.245	53	53	52.26	4.58745	111806	56770	88	15	30	55.7664
LA	LA	Calcasieu	y	2020	PNUSAS187424	SAMN17184338	SRR13327849	y	n	n	Ai	Ai7	840358	840358	147.882	147.883	52	53	52.18	4.8116	81948	40705	113	18	38	51.6562
LA	LA	Terrebonne	y	2020	PNUSAS187421	SAMN17184329	SRR13327841	y	n	n	Ai	Ai5	1082953	1082953	148.404	148.407	52	53	52.17	4.81907	98888	61000	92	18	33	66.7001
LA	LA	East Baton Rouge	y	2020	PNUSAS187420	SAMN17184330	SRR13327847	y	n	n	Ai	Ai5	1203767	1203767	146.378	146.378	52	53	52.13	4.79403	89653	46730	101	19	36	73.5104
LA	LA	East Baton Rouge	y	2020	PNUSAS187187	SAMN17171141	SRR13313436	y	n	n	Ai	Ai5	776639	776639	240.818	240.842	53	53	52.15	4.82996	101035	57513	96	17	32	77.4491
LA	LA	Orleans	y	2020	PNUSAS187186	SAMN17171142	SRR13313442	y	n	n	Ai	Ai5	896126	896126	237.541	237.558	53	53	52.18	4.68439	148283	77517	70	12	22	90.8867
LA	LA	Calcasieu	y	2020	PNUSAS186887	SAMN17149526	SRR13296891	y	n	n	Ai	Ai7	870376	870376	149.157	149.168	52	52	52.18	4.75969	91650	56089	94	16	33	54.5529
SC	SC	YORK	y	2020	PNUSAS186615	SAMN17145248	SRR13293259	y	n	n	Ai	Ai1	657320	657320	234.995	235.013	52	52	52.21	4.60655	202696	125481	43	9	16	67.0666
MS	MS	Madison	y	2020	PNUSAS186389	SAMN17131744	SRR13282666	y	n	n	Ai	Ai5	1084898	1084898	232.389	232.416	53	53	52.18	4.62461	188332	85076	58	9	18	109.04
MS	MS	Lauderdale	y	2020	PNUSAS186385	SAMN17131741	SRR13282654	y	n	n	Ai	Ai5	1169888	1169888	232.794	232.827	53	53	52.15	4.68552	190045	85075	66	10	18	116.257
MS	MS	Rankin	y	2020	PNUSAS186380	SAMN17131737	SRR13282655	y	n	n	Ai	Ai5	1051158	1051158	234.058	234.113	52	53	52.13	4.71563	188370	86713	53	10	18	104.36
SC	SC	HORRY	y	2020	PNUSAS185999	SAMN17127397	SRR13280480	y	n	n	Ai	Ai6	646939	646939	229.964	230.013	52	52	52.2	4.63042	204023	140572	50	9	16	64.2656
SC	SC	SALUDA	y	2020	PNUSAS185995	SAMN17125429	SRR13278483	y	n	n	Ai	Ai1	522760	522760	234.211	234.256	52	52	52.21	4.60728	200584	121494	42	9	16	53.1541
LA	LA	Jefferson	y	2020	PNUSAS185976	SAMN17120550	SRR13277016	y	n	n	Ai	Ai5	1094594	1094594	148.442	148.442	52	52	52.11	4.82009	87699	54013	99	17	35	67.4194
LA	LA	Jefferson	y	2020	PNUSAS185975	SAMN17120551	SRR13277112	y	n	n	Ai	Ai5	1090005	1090005	148.144	148.143	52	52	52.13	4.82125	95609	55855	95	18	34	66.9856
LA	LA	Terrebonne	y	2020	PNUSAS185902	SAMN17116179	SRR13274311	y	n	n	Ai	Ai5	1033314	1033314	149.106	149.103	52	52	52.15	4.81914	85989	51303	109	19	37	63.9416
NC	NC	MONTGOMERY	y	2020	PNUSAS185864	SAMN17116095	SRR13273993	y	n	n	Ai	Ai1	843725	843725	242.573	242.599	52	52	52.12	4.71226	212541	111800	44	9	16	86.8694
LA	LA	St. Tammany	y	2020	PNUSAS185305	SAMN17094376	SRR13260337	y	n	n	Ai	Ai5	956775	956775	145.939	145.937	52	52	52.14	4.82042	77781	49256	113	21	39	57.9326
LA	LA	St. James	y	2020	PNUSAS185304	SAMN17094377	SRR13260322	y	n	n	Ai	Ai5	1542008	1542008	148.482	148.483	52	53	52.13	4.82006	95794	46819	100	16	33	95.0034
MS	MS	George	y	2020	PNUSAS185089	SAMN17084413	SRR13256717	y	n	n	Ai	Ai5	822523	822523	243.318	243.353	53	53	52.16	4.65752	144100	77446	73	12	22	85.9466
LA	LA	St. Mary	y	2020	PNUSAS184435	SAMN17068881	SRR13298057	y	n	n	Ai	Ai5	1012353	1012353	147.424	147.421	52	53	52.18	4.75755	82699	55086	113	23	40	62.7399
LA	LA	Jefferson	y	2020	PNUSAS184433	SAMN17068884	SRR13302959	y	n	n	Ai	Ai5	1532427	1532427	148.782	148.782	52	52	51.98	4.89127	100004	60199	86	17	33	93.2263
LA	LA	Jefferson	y	2020	PNUSAS184431	SAMN17068886	SRR13302956	y	n	n	Ai	Ai5	1179094	1179094	148.705	148.704	52	52	52.15	4.8109	82402	43726	119	21	41	72.8915
LA	LA	Jefferson	y	2020	PNUSAS184427	SAMN17068890	SRR13302953	y	n	n	Ai	Ai5	1055236	1055236	145.779	145.781	52	53	52.17	4.76627	78650	43619	113	21	41	64.5502
LA	LA	East Baton Rouge	y	2020	PNUSAS184422	SAMN17068875	SRR13302964	y	n	n	Ai	Ai5	1580181	1580181	148.218	148.221	52	52	52.09	4.80422	149444	77346	71	12	24	97.5035
LA	LA	Orleans	y	2020	PNUSAS184413	SAMN17065175	SRR13244647	y	n	n	Ai	Ai5	671324	671324	148.325	148.327	52	52	52.2	4.80203	59656	29258	152	26	53	41.4719
LA	LA	Plaquemines	y	2020	PNUSAS184412	SAMN17065109	SRR13244672	y	n	n	Ai	Ai5	925619	925619	149.157	149.156	52	52	52.17	4.81123	79207	48927	122	22	41	57.3917
LA	LA	Jefferson	y	2020	PNUSAS184411	SAMN17065110	SRR13244648	y	n	n	Ai	Ai5	1137382	1137382	149.104	149.104	52	52	52.11	4.82639	121402	77076	79	13	25	70.2754
LA	LA	Jefferson	y	2020	PNUSAS184410	SAMN17065111	SRR13244644	y	n	n	Ai	Ai5	880183	880183	149.019	149.022	52	52	52.16	4.81366	77292	44480	110	21	40	54.4971
LA	LA	Orleans	y	2020	PNUSAS184409	SAMN17065107	SRR13244643	y	n	n	Ai	Ai5	1159315	1159315	148.927	148.927	52	52	52.1	4.83077	139495	77076	80	13	25	71.4806
GA	GA	CHATHAM	y	2020	PNUSAS184186	SAMN17043449	SRR13234028	y	n	n	Ai	Ai1	701101	701101	229.483	229.517	53	53	52.24	4.59606	92087	56358	86	17	32	70.0177
GA	GA	TROUP	y	2020	PNUSAS184172	SAMN17043464	SRR13234065	y	n	n	Ai	Ai1	715026	715026	242.621	242.642	53	53	52.22	4.60481	140532	78003	62	10	20	75.3507
LA	LA	Orleans	y	2020	PNUSAS183903	SAMN17033217	SRR13220645	y	n	n	Ai	Ai5	1055676	1055676	149.223	149.223	52	52	52.12	4.90022	95575	54310	99	18	35	64.2956
LA	LA	East Baton Rouge	y	2020	PNUSAS183902	SAMN17033218	SRR13220646	y	n	n	Ai	Ai5	709121	709121	149.346	149.35	52	52	52.22	4.63195	92622	55838	88	18	34	45.7284
GA	GA	HENRY	y	2020	PNUSAS183831	SAMN17025290	SRR13215607	y	n	n	Ai	Ai1	1015640	1015640	238.984	238.986	53	53	52.21	4.60732	163407	95515	51	10	19	105.364
GA	GA	FULTON	y	2020	PNUSAS183818	SAMN17025278	SRR13215594	y	n	n	Ai	Ai2	690761	690761	237.852	237.851	53	53	52.15	4.65704	161701	74580	60	10	20	70.5592
LA	LA	Jefferson	y	2020	PNUSAS183622	SAMN17016115	SRR13208376	y	n	n	Ai	Ai5	884821	884821	240.41	240.443	53	53	52.21	4.6527	83196	54960	102	19	36	91.4455
LA	LA	St. Tammany	y	2020	PNUSAS183620	SAMN17016109	SRR13208240	y	n	n	Ai	Ai5	886721	886721	241.912	241.94	53	53	52.17	4.79575	103827	56770	94	15	31	89.4629
GA	GA	MITCHELL	y	2020	PNUSAS183612	SAMN17015560	SRR13207822	y	n	n	Ai	Ai6	676144	676144	211.993	212.003	53	53	52.03	4.82854	92163	59742	82	17	34	59.3725
SC	SC	LEXINGTON	y	2020	PNUSAS183487	SAMN17014891	SRR13207274	y	n	n	Ai	Ai1	1015192	1015192	231.247	231.286	51	51	51.94	4.73947	211689	111800	45	9	16	99.0745
SC	SC	Greenville	y	2020	PNUSAS183478	SAMN17014863	SRR13207271	y	n	n	Ai	Ai1	752392	752392	238.971	239.022	52	52	52.21	4.74599	148623	93599	53	11	20	75.7772
SC	SC	LEXINGTON	y	2020	PNUSAS183473	SAMN17014889	SRR13207264	y	n	n	Ai	Ai1	879996	879996	236.725	236.768	52	52	52.2	4.68195	202561	83763	52	9	19	88.9953
NC	NC	MECKLENBURG	y	2020	PNUSAS183434	SAMN17004562	SRR13200185	y	n	n	Ai	Ai1	648960	648960	244.376	244.405	52	52	52.21	4.60544	233962	140728	41	8	14	68.875
NC	NC	AVERY	y	2020	PNUSAS183430	SAMN17004564	SRR13200200	y	n	n	Ai	Ai6	846026	846026	242.955	242.984	52	52	52.2	4.63063	204023	125605	47	9	16	88.7822
NC	NC	HOKE	y	2020	PNUSAS183425	SAMN17004555	SRR13200188	y	n	n	Ai	Ai1	1249868	1249868	240.364	240.396	52	52	52.2	4.60507	228157	148622	44	8	14	130.484
NC	NC	RUTHERFORD	y	2020	PNUSAS183370	SAMN17003201	SRR13198528	y	n	n	Ai	Ai3	1096575	1096575	243.294	243.321	52	52	52.14	4.6887	194820	90623	49	8	17	113.808
SC	SC	KERSHAW	y	2020	PNUSAS183298	SAMN16998572	SRR13197620	y	n	n	Ai	Ai1	642022	642022	211.288	211.279	52	52	52.22	4.60585	125938	77176	70	12	24	58.9029
MS	MS	George	y	2020	PNUSAS183261	SAMN16981876	SRR13182835	y	n	n	Ai	Ai5	1048485	1048485	237.66	237.714	52	52	52.14	4.65701	188365	85020	63	10	18	107.026
MS	MS	Amite	y	2020	PNUSAS183260	SAMN16981877	SRR13182836	y	n	n	Ai	Ai5	986624	986624	229.751	229.795	52	52	52.14	4.77295	188376	85696	60	11	20	94.9935
GA	GA	FULTON	y	2020	PNUSAS182970	SAMN16970396	SRR13176754	y	n	n	Ai	Ai1	722359	722359	219.149	219.097	53	53	52.24	4.595	84951	43905	96	16	35	68.8947
GA	GA	DODGE	y	2020	PNUSAS182966	SAMN16989297	SRR13193816	y	n	n	Ai	Ai1	844184	844184	209.198	209.154	53	53	52.18	4.69751	121272	75849	71	12	25	75.1817
GA	GA	GWINNETT	y	2020	PNUSAS182953	SAMN16970391	SRR13176753	y	n	n	Ai	Ai1	677586	677586	228.27	228.22	53	53	52.19	4.69814	106915	54902	92	14	30	65.837
LA	LA	Jefferson	y	2020	PNUSAS182837	SAMN16956220	SRR13167047	y	n	n	Ai	Ai5	917133	917133	243.848	243.879	53	53	52.13	4.83038	114879	60535	87	14	28	92.6036
LA	LA	Jefferson	y	2020	PNUSAS182833	SAMN16956194	SRR13167049	y	n	n	Ai	Ai5	877627	877627	244.601	244.624	53	53	52.14	4.80437	113962	68696	84	15	29	89.3679
LA	LA	Calcasieu	y	2020	PNUSAS182832	SAMN16956197	SRR13167044	y	n	n	Ai	Ai7	657754	657754	243.433	243.463	52	53	52.06	4.99387	107433	56508	100	14	31	64.1302
LA	LA	Jefferson	y	2020	PNUSAS182831	SAMN16956200	SRR13167046	y	n	n	Ai	Ai5	850731	850731	240.521	240.549	53	53	52.16	4.79031	106167	55019	88	15	31	85.4353
LA	LA	Livingston	y	2020	PNUSAS182828	SAMN16956187	SRR13167040	y	n	n	Ai	Ai5	766171	766171	244.52	244.546	52	52	52.19	4.83164	143433	86088	74	12	23	77.553
LA	LA	Orleans	y	2020	PNUSAS182826	SAMN16956189	SRR13167034	y	n	n	Ai	Ai5	777401	777401	244.209	244.238	53	53	52.21	4.81044	67552	42148	131	21	44	78.9363
LA	LA	Jefferson	y	2020	PNUSAS182823	SAMN16956192	SRR13167035	y	n	n	Ai	Ai5	877473	877473	242.043	242.073	52	53	52.18	4.67711	151867	64633	78	11	24	90.8251
SC	SC	DORCHESTER	y	2020	PNUSAS182614	SAMN17014950	SRR13207345	y	n	n	Ai	Ai1	902390	902390	242.876	242.901	52	52	52.22	4.60269	170527	83121	57	9	19	95.2399
SC	SC	OCONEE	y	2020	PNUSAS182600	SAMN17014909	SRR13207292	y	n	n	Ai	Ai1	1032373	1032373	241.275	241.3	52	52	52.2	4.6355	195367	130374	44	9	16	107.474
SC	SC	SPARTANBURG	y	2020	PNUSAS182599	SAMN17014900	SRR13207288	y	n	n	Ai	Ai3	644847	644847	240.61	240.628	52	52	52.18	4.65139	138377	82364	57	10	21	66.7165
SC	SC	LEXINGTON	y	2020	PNUSAS182594	SAMN17014901	SRR13207281	y	n	n	Ai	Ai1	672376	672376	241.125	241.145	52	52	52.21	4.63745	212541	112508	46	8	14	69.9235
LA	LA	Orleans	y	2020	PNUSAS182581	SAMN16949559	SRR13161396	y	n	n	Ai	Ai5	566596	566596	244.225	244.248	52	52	52.13	4.8301	108825	56640	100	15	31	57.3005
LA	LA	Tangipahoa	y	2020	PNUSAS182576	SAMN16949565	SRR13161386	y	n	n	Ai	Ai5	1052491	1052491	233.736	233.761	52	52	52.09	4.84708	157264	104499	58	11	20	101.512
LA	LA	Orleans	y	2020	PNUSAS182571	SAMN16949557	SRR13161387	y	n	n	Ai	Ai5	616181	616181	244.755	244.78	52	53	52.16	4.79954	82665	47594	107	19	38	62.8482
LA	LA	Orleans	y	2020	PNUSAS182081	SAMN16875350	SRR13115748	y	n	n	Ai	Ai5	618554	618554	245.475	245.51	52	53	52.13	4.83423	105149	65054	79	13	28	62.8229
NC	NC	BLADEN	y	2020	PNUSAS181936	SAMN16874717	SRR13115011	y	n	excl. (not clade Ai)	Bi	N/A	956061	956061	242.949	242.965	52	52	52.23	4.5053	388110	170036	26	5	9	103.115
NC	NC	WAKE	y	2020	PNUSAS181935	SAMN16874701	SRR13115002	y	n	n	Ai	Ai6	924344	924344	242.675	242.69	52	52	52.2	4.62911	233978	145409	41	7	14	96.9182
NC	Unk.	Out of State	no	2020	PNUSAS181934	SAMN16874713	SRR13115006	y	n	n	Ai	Ai1	986631	986631	241.492	241.509	52	52	52.21	4.58952	233956	148622	42	8	14	103.833
NC	Unk.	Out of State	no	2020	PNUSAS181933	SAMN16874703	SRR13115000	y	n	n	Ai	Ai1	1047811	1047811	241.679	241.696	52	52	52.21	4.60681	228172	148622	42	8	14	109.943
SC	SC	LEXINGTON	y	2020	PNUSAS181841	SAMN16872751	SRR13108296	y	n	n	Ai	Ai1	692130	692130	231.971	232.01	52	52	52.22	4.60516	172825	93894	49	9	18	69.7338
SC	SC	Greenville	y	2020	PNUSAS181821	SAMN16872769	SRR13108304	y	n	n	Ai	Ai1	920687	920687	240.562	240.606	52	52	52.13	4.64201	202696	92085	49	9	17	95.4341
LA	LA	Orleans	y	2020	PNUSAS181814	SAMN16868901	SRR13105344	y	n	n	Ai	Ai5	1286986	1286986	148.802	148.803	53	53	52.11	4.83264	94389	59472	95	17	32	79.2555
LA	LA	Orleans	y	2020	PNUSAS181486	SAMN16829504	SRR13082365	y	n	n	Ai	Ai5	1325241	1325241	148.615	148.618	52	52	52.11	4.79627	100232	64655	87	16	30	82.1273
NC	NC	MOORE	y	2020	PNUSAS181368	SAMN16828447	SRR13081713	y	n	n	Ai	Ai6	987889	987889	243.395	243.43	52	52	52.2	4.62901	204023	140572	46	9	15	103.894
MS	MS	Copiah	y	2020	PNUSAS181321	SAMN16826882	SRR13080684	y	n	n	Ai	Ai5	1334964	1334964	238.963	238.995	52	52	52.14	4.68837	190045	143873	57	11	17	136.094
NC	NC	GASTON	y	2020	PNUSAS181091	SAMN16811413	SRR13068451	y	n	n	Ai	Ai1	1279473	1279473	243.004	243.036	52	52	52.2	4.60575	228154	173351	39	8	13	135.021
LA	LA	Ascension	y	2020	PNUSAS181051	SAMN16829719	SRR13082379	y	n	n	Ai	Ai5	1072089	1072089	237.415	237.444	53	53	52.16	4.66127	151907	80734	66	11	22	109.217
NC	NC	MOORE	y	2020	PNUSAS180993	SAMN16810721	SRR13067900	y	n	n	Ai	Ai6	842948	842948	243.958	243.958	52	52	52.2	4.63267	194815	145192	46	10	16	88.7799
NC	NC	CABARRUS	y	2020	PNUSAS180952	SAMN16810211	SRR13067363	y	n	n	Ai	Ai1	772904	772904	241.872	241.9	52	52	52.07	4.69501	233945	148622	43	8	14	79.6397
LA	LA	East Feliciana	y	2020	PNUSAS180686	SAMN16801442	SRR13061815	y	n	n	Ai	Ai5	1227929	1227929	149.026	149.026	52	52	52.16	4.65681	144175	85988	63	11	21	78.5915
GA	GA	CHATHAM	y	2020	PNUSAS179910	SAMN16725381	SRR13018973	y	n	n	Ai	Ai1	991019	991019	238.462	238.464	53	53	52.19	4.79134	140255	85411	65	12	24	98.6453
VA	VA	Hampton City	y	2020	PNUSAS179817	SAMN16710633	SRR13012613	y	n	n	Ai	Ai6	976227	976227	232.98	233.005	52	52	52.21	4.63026	233963	148622	39	7	13	98.2467
SC	SC	GREENWOOD	y	2020	PNUSAS179587	SAMN16708583	SRR13009838	y	n	n	Ai	Ai1	563605	563605	230.74	230.764	52	52	52.13	4.71539	212542	86050	48	8	16	55.1611
LA	LA	East Baton Rouge	y	2020	PNUSAS179543	SAMN16701281	SRR13004491	y	n	n	Ai	Ai5	1187244	1187244	149.172	149.175	52	52	52.19	4.68265	121475	61000	88	13	27	75.6432
MS	MS	Warren	y	2020	PNUSAS179412	SAMN16687919	SRR12999874	y	n	n	Ai	Ai5	718480	718480	233.244	233.284	52	52	52.15	4.65468	137476	65376	74	12	25	72.0118
MS	MS	Rankin	y	2020	PNUSAS179411	SAMN16687920	SRR12999870	y	n	n	Ai	Ai5	887210	887210	239.149	239.185	52	52	52.14	4.65961	188365	85077	66	10	18	91.0767
MS	MS	Neshoba	y	2020	PNUSAS179407	SAMN16687908	SRR12999872	y	n	n	Ai	Ai5	1076089	1076089	230.453	230.486	52	52	52.12	4.72492	188365	86575	55	10	18	104.978
SC	SC	SUMTER	y	2020	PNUSAS179395	SAMN16687626	SRR12999416	y	n	n	Ai	Ai1	966368	966368	229.391	229.426	52	52	52.21	4.60717	212541	130377	40	9	15	96.2384
LA	LA	Calcasieu	y	2020	PNUSAS179286	SAMN16678101	SRR12994932	y	n	n	Ai	Ai7	1118900	1118900	148.926	148.926	52	52	52.08	4.80025	120474	86388	74	12	24	69.4269
NC	NC	MOORE	y	2020	PNUSAS179141	SAMN16676716	SRR12993267	y	n	n	Ai	Ai6	990332	990332	242.795	242.823	52	52	52.2	4.631	200209	145192	42	10	16	103.849
TN	TN	Fayette	y	2020	PNUSAS179118	SAMN16675424	SRR12991914	y	n	n	Ai	Ai3	1115098	1115098	217.579	217.601	52	52	52.11	4.72329	194688	86388	57	8	18	102.74
TN	TN	Benton	y	2020	PNUSAS179115	SAMN16675379	SRR12991904	y	n	n	Ai	Ai5	377619	377619	215.511	215.529	51	52	52.14	4.68973	188765	92860	61	10	18	34.7075
LA	LA	Lafayette	y	2020	PNUSAS179073	SAMN16675337	SRR12991825	y	n	n	Ai	Ai7	1971988	1971988	145.15	145.149	52	52	52.1	4.83044	165146	98505	61	10	19	118.512
LA	LA	East Baton Rouge	y	2020	PNUSAS179069	SAMN16675341	SRR12991823	y	n	n	Ai	Ai5	1176167	1176167	147.418	147.417	52	52	52.15	4.66022	137460	82699	65	11	23	74.4119
LA	LA	Rapides	y	2020	PNUSAS179068	SAMN16675327	SRR12991829	y	n	n	Ai	Ai5	612258	612258	149.104	149.106	52	52	52.18	4.67193	105886	62744	90	15	30	39.0805
LA	LA	Ascension	y	2020	PNUSAS179067	SAMN16675328	SRR12991824	y	n	n	Ai	Ai5	1105848	1105848	146.19	146.192	52	52	52.14	4.72762	149426	82699	62	10	21	68.3916
LA	LA	East Baton Rouge	y	2020	PNUSAS179066	SAMN16675329	SRR12991831	y	n	n	Ai	Ai5	855668	855668	147.826	147.828	52	52	52.09	4.80076	150650	85990	68	11	22	52.6962
VA	VA	Martinsville	y	2020	PNUSAS178537	SAMN16628209	SRR12967248	y	n	n	Ai	Ai6	1185751	1185751	239.664	239.697	52	52	52.2	4.63266	212171	111794	42	9	16	122.695
MS	MS	Madison	y	2020	PNUSAS178449	SAMN16626073	SRR12966164	y	n	n	Ai	Ai5	1139765	1139765	243.435	243.472	52	52	52.21	4.58981	195028	110253	47	9	16	120.911
MS	MS	Leake	y	2020	PNUSAS178440	SAMN16626069	SRR12966156	y	n	n	Ai	Ai5	921061	921061	235.61	235.654	52	52	52.15	4.63278	190045	86118	54	9	17	93.694
NC	NC	MCDOWELL	y	2020	PNUSAS178436	SAMN16625831	SRR12966124	y	n	n	Ai	Ai1	818907	818907	242.371	242.4	52	52	52.2	4.60659	228067	148621	42	8	14	86.177
LA	LA	Orleans	y	2020	PNUSAS178372	SAMN16619214	SRR12959082	y	n	n	Ai	Ai5	1382922	1382922	240.164	240.19	52	53	52.08	4.82289	151866	84089	66	11	21	137.737
LA	LA	Jefferson	y	2020	PNUSAS178371	SAMN16618891	SRR12958983	y	n	n	Ai	Ai5	795762	795762	237.493	237.529	53	53	52.17	4.82199	86584	45313	106	17	36	78.3919
LA	LA	Ouachita	y	2020	PNUSAS178363	SAMN16618883	SRR12958980	y	n	n	Ai	Ai5	652923	652923	237.368	237.405	53	53	52.2	4.67561	97190	61071	91	16	31	66.2994
LA	LA	St. Tammany	y	2020	PNUSAS178362	SAMN16618884	SRR12958975	y	n	n	Ai	Ai5	592116	592116	240.06	240.086	53	53	52.23	4.77689	68698	43475	114	23	44	59.5162
LA	LA	Jefferson	y	2020	PNUSAS178360	SAMN16618885	SRR12958972	y	n	n	Ai	Ai5	703212	703212	236.437	236.465	52	53	52.12	4.83256	113650	59876	89	15	30	68.8145
LA	LA	Ascension	y	2020	PNUSAS178318	SAMN16615611	SRR12956736	y	n	n	Ai	Ai5	725547	725547	149.459	149.46	52	52	52.18	4.64275	106398	54014	85	16	32	46.7138
LA	LA	Jefferson	y	2020	PNUSAS178317	SAMN16615603	SRR12956737	y	n	n	Ai	Ai5	1005689	1005689	147.668	147.667	52	52	52.11	4.82238	77346	48425	100	18	37	61.591
TN	TN	Tipton	y	2020	PNUSAS177797	SAMN16584130	SRR12926765	y	n	n	Ai	Ai3	1486901	1486901	217.832	217.901	51	52	52.15	4.66173	228413	92995	44	7	15	138.981
SC	SC	AIKEN	y	2020	PNUSAS177756	SAMN16588806	SRR12931020	y	n	n	Ai	Ai1	776757	776757	234.3	234.326	52	52	52.21	4.63665	200583	113603	51	9	16	78.5069
NC	NC	MOORE	y	2020	PNUSAS177741	SAMN16583367	SRR12926437	y	n	n	Ai	Ai6	778392	778392	243.411	243.45	52	52	52.2	4.63115	203833	138381	44	9	16	81.8305
LA	LA	East Baton Rouge	y	2020	PNUSAS177702	SAMN16582728	SRR12926049	y	n	n	Ai	Ai5	797842	797842	239.204	239.243	53	53	52.22	4.77778	74705	43576	128	21	43	79.896
LA	LA	Lafayette	y	2020	PNUSAS177696	SAMN16582742	SRR12926039	y	n	n	Ai	Ai7	754702	754702	231.582	231.616	53	53	52.23	4.96866	81753	55180	122	21	39	70.3563
MS	MS	Hinds	y	2020	PNUSAS177664	SAMN16582000	SRR12924894	y	n	n	Ai	Ai5	956741	956741	237.675	237.712	52	53	52.17	4.66444	191876	137721	49	10	16	97.5084
MS	MS	Chickasaw	y	2020	PNUSAS177663	SAMN16581974	SRR12924882	y	n	n	Ai	Ai5	1085331	1085331	239.059	239.09	52	52	52.16	4.62899	188365	109053	47	10	18	112.109
VA	VA	Isle of Wight	y	2020	PNUSAS177500	SAMN16564833	SRR12908467	y	n	n	Ai	Ai6	876790	876790	243.782	243.81	52	52	52.21	4.63036	221415	149834	42	7	13	92.3289
NC	NC	RANDOLPH	y	2020	PNUSAS177314	SAMN16556739	SRR12901068	y	n	n	Ai	Ai1	1003555	1003555	242.887	242.879	52	52	52.14	4.72426	194820	111800	50	10	17	103.189
LA	LA	Jefferson	y	2020	PNUSAS177015	SAMN16533250	SRR12885261	y	n	n	Ai	Ai5	898146	898146	234.829	234.855	53	53	52.11	4.83465	150999	77446	71	12	23	87.2543
LA	LA	East Baton Rouge	y	2020	PNUSAS177006	SAMN16533240	SRR12885273	y	n	n	Ai	Ai5	1005361	1005361	238.417	238.445	52	53	52.09	4.84254	151866	76954	67	11	22	99.0014
LA	LA	Orleans	y	2020	PNUSAS177001	SAMN16533231	SRR12885173	y	n	n	Ai	Ai5	661365	661365	234.605	234.645	52	53	52.14	4.82869	115362	63841	89	15	29	64.2712
MS	MS	Neshoba	y	2020	PNUSAS176816	SAMN16527508	SRR12884256	y	n	n	Ai	Ai7	1199632	1199632	238.741	238.778	53	53	52.16	4.68137	190336	126059	48	8	15	122.367
LA	LA	Lafayette	y	2020	PNUSAS176452	SAMN16516479	SRR12878627	y	n	n	Ai	Ai7	805473	805473	240.577	240.612	53	53	52.17	4.82625	86584	56723	107	16	33	80.3077
LA	LA	Lincoln	y	2020	PNUSAS176451	SAMN16516480	SRR12878638	y	n	n	Ai	Ai7	567147	567147	241.447	241.483	53	53	52.28	4.66096	78004	41229	130	21	41	58.7631
SC	SC	Berkeley	y	2020	PNUSAS176380	SAMN16605874	SRR12952808	y	n	n	Ai	Ai6	600949	600949	237.982	238.002	52	52	52.22	4.58397	194749	92142	52	8	16	62.4005
SC	SC	FAIRFIELD	y	2020	PNUSAS176379	SAMN16605872	SRR12952799	y	n	n	Ai	Ai1	1123299	1123299	229.705	229.725	52	52	52.21	4.60965	212541	130492	44	8	15	111.956
SC	SC	RICHLAND	y	2020	PNUSAS176373	SAMN16605864	SRR12952567	y	n	n	Ai	Ai1	558089	558089	227.558	227.571	52	52	52.23	4.59728	96159	71279	76	15	29	55.2506
SC	SC	CHESTERFIELD	y	2020	PNUSAS176364	SAMN16605871	SRR12952819	y	n	n	Ai	Ai6	762473	762473	237.471	237.493	52	52	52.22	4.58357	201614	108452	49	9	16	79.0099
LA	LA	East Baton Rouge	y	2020	PNUSAS176362	SAMN16512454	SRR12873505	y	n	n	Ai	Ai5	641173	641173	241.695	241.728	52	53	52.12	4.83085	105201	62913	87	14	28	64.1622
LA	LA	Jefferson	y	2020	PNUSAS176358	SAMN16512423	SRR12873473	y	n	n	Ai	Ai5	656992	656992	221.054	221.093	52	52	52.08	4.81375	188376	86089	57	10	19	60.3453
NC	NC	COLUMBUS	y	2020	PNUSAS176300	SAMN16498779	SRR12858482	y	n	n	Ai	Ai6	873882	873882	243.533	243.554	52	52	52.2	4.63098	212533	145409	41	8	14	91.915
NC	NC	CUMBERLAND	y	2020	PNUSAS176281	SAMN16495671	SRR12858266	y	n	n	Ai	Ai6	895121	895121	244.672	244.705	52	52	52.1	4.6827	233950	162889	38	7	13	93.5468
NC	NC	CUMBERLAND	y	2020	PNUSAS176279	SAMN16495636	SRR12858276	y	n	n	Ai	Ai6	712740	712740	244.596	244.63	52	52	52.2	4.63263	210676	145409	42	8	14	75.2685
GA	GA	COBB	y	2020	PNUSAS176106	SAMN16486156	SRR12850759	y	n	n	Ai	Ai6	478032	478032	233.334	233.42	52	52	52.18	4.66397	233974	148622	37	8	14	47.8398
GA	GA	JOHNSON	y	2020	PNUSAS176099	SAMN16486473	SRR12850758	y	n	n	Ai	Ai1	639204	639204	234.1	234.185	52	52	52.21	4.60682	212542	107731	46	8	15	64.9754
GA	GA	HEARD	y	2020	PNUSAS176095	SAMN16486146	SRR12850763	y	n	n	Ai	Ai1	990666	990666	238.659	238.767	52	52	52.21	4.60858	220105	130526	43	8	15	102.628
GA	GA	LAMAR	y	2020	PNUSAS176088	SAMN16486562	SRR12850771	y	n	n	Ai	Ai1	482054	482054	239.368	239.484	52	52	52.18	4.69764	148622	84950	57	11	22	49.1379
AR	AR	Saline	y	2020	PNUSAS175948	SAMN16476452	SRR12840827	y	n	n	Ai	Ai7	849262	849262	185.858	185.895	52	52	52.17	4.74861	188780	103002	46	8	17	66.486
AR	AR	Pulaski	y	2020	PNUSAS175947	SAMN16476453	SRR12840823	y	n	n	Ai	Ai7	870953	870953	187.444	187.477	52	52	52.15	4.70094	206256	110380	48	8	16	69.4625
NC	NC	GRANVILLE	y	2020	PNUSAS175750	SAMN16442178	SRR12828693	y	n	n	Ai	Ai6	735495	735495	241.056	241.089	52	52	52.2	4.63075	212170	145192	42	8	15	76.5784
SC	SC	CHESTER	y	2020	PNUSAS175691	SAMN16605793	SRR12952501	y	n	n	Ai	Ai1	306024	306024	235.863	235.906	52	52	52.23	4.59696	117972	72819	69	12	25	31.4061
SC	SC	Greenville	y	2020	PNUSAS175681	SAMN16605829	SRR12952535	y	n	n	Ai	Ai1	761202	761202	238.195	238.219	52	52	52.22	4.60736	182361	95372	52	8	17	78.7105
SC	SC	RICHLAND	y	2020	PNUSAS175670	SAMN16605832	SRR12952537	y	n	n	Ai	Ai1	1087406	1087406	234.625	234.661	52	52	52.2	4.61279	212541	131296	44	8	15	110.628
SC	SC	HORRY	y	2020	PNUSAS175653	SAMN16605817	SRR12952520	y	n	n	Ai	Ai6	592768	592768	238.107	238.137	52	52	52.21	4.63045	149786	77534	60	11	21	60.9664
LA	LA	East Baton Rouge	y	2020	PNUSAS175633	SAMN16451113	SRR12827976	y	n	n	Ai	Ai5	561681	561681	242.558	242.585	53	53	52.36	4.61183	48043	26094	175	33	65	59.0863
LA	LA	St. Tammany	y	2020	PNUSAS175631	SAMN16451114	SRR12827973	y	n	n	Ai	Ai5	918705	918705	238.822	238.853	53	53	52.12	4.83591	142970	76466	75	12	25	90.7467
LA	LA	Jefferson	y	2020	PNUSAS175620	SAMN16451166	SRR12827943	y	n	n	Ai	Ai5	2109562	2109562	227.997	228.037	52	52	52.08	4.83911	190001	86089	56	10	19	198.803
GA	GA	FAYETTE	y	2020	PNUSAS175276	SAMN16451825	SRR12827253	y	n	n	Ai	Ai1	821363	821363	240.147	240.16	53	53	52.22	4.60293	154125	95069	58	11	19	85.7077
GA	GA	PIERCE	y	2020	PNUSAS175269	SAMN16451826	SRR12827343	y	n	n	Ai	Ai6	681565	681565	240.814	240.823	53	53	52.22	4.62553	160486	85077	60	11	21	70.9686
MS	MS	Hinds	y	2020	PNUSAS175218	SAMN16451998	SRR12826993	y	n	n	Ai	Ai3	1315536	1315536	232.278	232.334	52	52	52.14	4.68937	232130	95101	44	8	15	130.34
TN	TN	Shelby	y	2020	PNUSAS175203	SAMN16452009	SRR12826982	y	n	n	Ai	Ai3	940592	940592	236.952	236.977	52	52	52.11	4.72588	203279	90819	47	8	16	94.3261
TN	TN	Hardeman	y	2020	PNUSAS175198	SAMN16452007	SRR12827258	y	n	n	Ai	Ai3	1354645	1354645	238.396	238.424	52	52	52.15	4.65931	233947	95106	45	7	14	138.631
GA	GA	UNKNOWN	no	2020	PNUSAS175129	SAMN16452150	SRR12826977	y	n	n	Ai	Ai1	549889	549889	234.027	217.094	52	52	52.2	4.6371	232507	148621	41	8	15	53.4959
GA	GA	UNKNOWN	no	2020	PNUSAS175126	SAMN16452152	SRR12827105	y	n	n	Ai	Ai1	835617	835617	234.491	217.011	52	52	52.21	4.60853	200583	148622	43	9	15	81.8662
GA	GA	COBB	y	2020	PNUSAS175119	SAMN16452144	SRR12827018	y	n	n	Ai	Ai1	824498	824498	240.4	240.422	52	52	52.21	4.60919	233962	194816	38	8	13	86.0099
GA	GA	WASHINGTON	y	2020	PNUSAS175111	SAMN16452146	SRR12827035	y	n	n	Ai	Ai1	620406	620406	241.594	241.609	52	52	52.07	4.80598	194820	108361	54	10	18	62.3768
LA	LA	St. Helena	y	2020	PNUSAS175101	SAMN16439402	SRR12824584	y	n	n	Ai	Ai5	950909	950909	239.011	239.04	52	53	52.01	4.85157	142374	71281	85	13	25	93.6981
NC	NC	PENDER	y	2020	PNUSAS174936	SAMN16451681	SRR12827337	y	n	n	Ai	Ai6	776886	776886	243.216	243.249	52	52	52.2	4.63175	233963	148623	41	7	13	81.5951
SC	SC	DORCHESTER	y	2020	PNUSAS174775	SAMN16452109	SRR12827121	y	n	n	Ai	Ai1	622863	622863	207.597	207.614	52	52	52.21	4.6044	202948	95516	54	9	17	56.1679
NC	NC	ALEXANDER	y	2020	PNUSAS174748	SAMN16435634	SRR12823514	y	n	n	Ai	Ai1	989764	989764	243.497	243.51040349012493	52	52	52.2	4.6074	228127	148618	42	8	14	104.619
NC	NC	RUTHERFORD	y	2020	PNUSAS174747	SAMN16435633	SRR12823525	y	n	n	Ai	Ai3	771406	771406	244.492	244.502	52	52	52.08	4.71212	202555	109049	43	8	15	80.0516
NC	NC	Brunswick	y	2020	PNUSAS174741	SAMN16435639	SRR12823515	y	n	n	Ai	Ai6	701086	701086	243.537	243.548	52	52	52.22	4.58861	233963	162889	40	7	13	74.4209
GA	GA	CHEROKEE	y	2020	PNUSAS174683	SAMN16432453	SRR12820427	y	n	n	Ai	Ai1	648345	648345	235.655	235.666	52	52	52.19	4.67555	212422	131101	47	9	15	65.3567
GA	GA	UNKNOWN	no	2020	PNUSAS174679	SAMN16432457	SRR12820425	y	n	n	Ai	Ai1	678624	678624	237.255	224.292	52	52	52.11	4.67679	200585	96250	49	9	16	66.9725
NC	NC	Stanly	y	2020	PNUSAS174185	SAMN16422011	SRR12811978	y	n	n	Ai	Ai1	888823	888823	243.423	243.456	52	52	52.21	4.60672	233958	194817	41	8	13	93.9384
NC	NC	WAKE	y	2020	PNUSAS174183	SAMN16422026	SRR12811982	y	n	n	Ai	Ai1	960173	960173	243.373	243.408	52	52	52.2	4.60615	210256	148622	44	9	15	101.472
NC	NC	MOORE	y	2020	PNUSAS174169	SAMN16421427	SRR12811968	y	n	n	Ai	Ai1	770256	770256	242.924	242.949	52	52	52.21	4.60679	233957	194817	39	8	13	81.238
NC	NC	MOORE	y	2020	PNUSAS174168	SAMN16421430	SRR12811965	y	n	n	Ai	Ai6	1056302	1056302	243.051	243.082	52	52	52.2	4.63215	204155	148623	43	9	16	110.856
NC	NC	HARNETT	y	2020	PNUSAS174157	SAMN16421424	SRR12811966	y	n	n	Ai	Ai6	728685	728685	244.128	244.162	52	52	52.2	4.63186	202552	108570	44	10	17	76.818
MS	MS	Rankin	y	2020	PNUSAS174129	SAMN16420537	SRR12810500	y	n	n	Ai	Ai3	1033203	1033203	237.515	237.549	52	52	52.15	4.68871	233948	92140	45	7	15	104.685
TN	TN	Shelby	y	2020	PNUSAS174112	SAMN16419727	SRR12809836	y	n	n	Ai	Ai3	1172331	1172331	238.857	238.896	52	52	52.08	4.81788	193268	86388	54	9	19	116.251
SC	SC	Greenville	y	2020	PNUSAS174091	SAMN16605727	SRR12952497	y	n	n	Ai	Ai5	669080	669080	240.52	240.549	52	52	52.16	4.65612	188365	85076	63	10	18	69.1292
GA	GA	FORSYTH	y	2020	PNUSAS174035	SAMN16408697	SRR12804290	y	n	n	Ai	Ai1	669445	669445	235.29	235.222	52	52	52.21	4.6083	233955	130735	40	8	15	68.3509
GA	GA	PAULDING	y	2020	PNUSAS174016	SAMN16408703	SRR12804303	y	n	n	Ai	Ai1	679839	679839	230.303	230.239	52	52	52.21	4.60762	233956	148622	40	8	14	67.9514
NC	NC	Robeson	y	2020	PNUSAS173706	SAMN16403993	SRR12801300	y	n	n	Ai	Ai6	858681	858681	243.499	243.525	52	52	52.2	4.63012	203843	142485	44	9	15	90.3212
NC	NC	ALAMANCE	y	2020	PNUSAS173699	SAMN16403985	SRR12801308	y	n	n	Ai	Ai1	1038279	1038279	243.392	243.423	52	52	52.2	4.60464	200583	111799	45	9	15	109.77
SC	SC	HORRY	y	2020	PNUSAS173679	SAMN16414722	SRR12807129	y	n	n	Ai	Ai6	1282412	1282412	234.22	234.272	52	52	52.21	4.628	194678	92237	50	10	18	129.819
TN	TN	Shelby	y	2020	PNUSAS173644	SAMN16399056	SRR12797225	y	n	n	Ai	Ai3	434049	434049	239.685	239.728	52	52	52.16	4.71098	86050	55026	106	18	35	44.1711
TN	TN	Decatur	y	2020	PNUSAS173639	SAMN16399055	SRR12797229	y	n	n	Ai	Ai3	1064974	1064974	240.845	240.893	52	52	52.15	4.69124	194821	83782	58	9	18	109.361
MS	MS	Hinds	y	2020	PNUSAS173496	SAMN16397727	SRR12795624	y	n	n	Ai	Ai5	650498	650498	243.169	243.197	52	52	52.11	4.73064	169589	82173	62	10	20	66.8789
NC	NC	GASTON	y	2020	PNUSAS173239	SAMN16388447	SRR12788406	y	n	n	Ai	Ai1	836857	836857	243.534	243.567	52	52	52.2	4.60635	207444	138201	44	9	15	88.4939
NC	NC	CABARRUS	y	2020	PNUSAS173234	SAMN16388436	SRR12788397	y	n	n	Ai	Ai6	681691	681691	244.462	244.492	52	52	52.17	4.72164	212533	90817	45	8	15	70.5932
NC	NC	IREDELL	y	2020	PNUSAS172641	SAMN16378750	SRR12778542	y	n	n	Ai	Ai1	1178839	1178839	243.989	244.017	52	52	52.14	4.68709	233956	148622	40	8	14	122.737
NC	NC	PITT	y	2020	PNUSAS172637	SAMN16378771	SRR12778543	y	n	n	Ai	Ai3	1036666	1036666	244.357	244.386	52	52	52.14	4.68923	202733	95101	45	9	16	108.048
NC	NC	DUPLIN	y	2020	PNUSAS172587	SAMN16379289	SRR12779401	y	n	n	Ai	Ai6	1013483	1013483	242.444	242.475	52	52	52.2	4.63044	212169	145192	41	8	15	106.136
SC	SC	SPARTANBURG	y	2020	PNUSAS172346	SAMN16593890	SRR12936125	y	n	n	Ai	Ai1	1012327	1012327	241.844	241.888	52	52	52.21	4.60601	210566	130617	46	9	16	106.316
LA	LA	Livingston	y	2020	PNUSAS172316	SAMN16361127	SRR12768713	y	n	n	Ai	Ai5	989690	989690	235.306	235.341	53	53	52.18	4.68706	101039	62913	82	17	32	99.3789
LA	LA	East Baton Rouge	y	2020	PNUSAS172315	SAMN16361128	SRR12768712	y	n	n	Ai	Ai5	830719	830719	240.42	240.456	53	53	52.2	4.68241	90159	60712	89	16	32	85.3134
LA	LA	Jefferson	y	2019	PNUSAS172290	SAMN16361014	SRR12768692	y	n	n	Ai	Ai5	812568	812568	241.773	241.794	52	53	52.1	4.83933	151866	85077	74	12	23	81.1954
SC	SC	KERSHAW	y	2020	PNUSAS172280	SAMN16593894	SRR12936123	y	n	n	Ai	Ai6	944121	944121	235.513	235.532	52	52	52.21	4.62986	201783	108570	49	9	16	96.0556
NC	NC	GASTON	y	2020	PNUSAS172206	SAMN16354252	SRR12765485	y	n	n	Ai	Ai1	1138720	1138720	243.839	243.857	52	52	52.21	4.60686	233955	148622	41	8	14	120.548
NC	NC	CUMBERLAND	y	2020	PNUSAS172201	SAMN16354261	SRR12765486	y	n	n	Ai	Ai6	908976	908976	243.672	243.694	52	52	52.2	4.63266	212533	141302	42	8	14	95.6263
GA	GA	WALTON	y	2020	PNUSAS172145	SAMN16354289	SRR12765706	y	n	n	Ai	Ai1	323208	323208	243.856	243.884	52	53	52.23	4.60368	137420	72819	69	11	23	34.2425
GA	GA	SPALDING	y	2020	PNUSAS172141	SAMN16354278	SRR12765715	y	n	n	Ai	Ai7	344269	344269	242.129	242.162	52	53	52.26	4.63132	204251	92117	56	9	18	35.9997
GA	GA	GWINNETT	y	2020	PNUSAS172121	SAMN16354309	SRR12765708	y	n	n	Ai	Ai1	506106	506106	240.663	240.698	52	53	52.24	4.57284	211917	113894	54	9	17	53.2753
NC	NC	MOORE	y	2020	PNUSAS172081	SAMN16351948	SRR12764941	y	n	n	Ai	Ai1	931480	931480	242.894	242.93	52	52	52.15	4.69868	202596	108658	48	9	17	96.3111
GA	GA	HARALSON	y	2020	PNUSAS171706	SAMN16320538	SRR12749569	y	n	n	Ai	Ai2	655197	655197	238.554	238.474	52	52	52.14	4.65982	202737	140271	41	8	15	67.0728
GA	GA	COBB	y	2020	PNUSAS171692	SAMN16320534	SRR12749571	y	n	n	Ai	Ai1	852702	852702	242.572	242.502	52	52	52.22	4.60561	195367	92114	49	10	18	89.8085
GA	GA	CARROLL	y	2020	PNUSAS171689	SAMN16320547	SRR12749556	y	n	n	Ai	Ai1	626372	626372	239.099	239.031	52	52	52.21	4.60609	228127	95052	48	8	16	65.0197
GA	GA	COLUMBIA	y	2020	PNUSAS171675	SAMN16320540	SRR12749566	y	n	n	Ai	Ai7	588535	588535	236.883	236.807	52	52	52.25	4.61237	203662	126605	41	7	14	60.4424
LA	LA	Orleans	y	2020	PNUSAS171627	SAMN16320186	SRR12749129	y	n	n	Ai	Ai5	785425	785425	243.388	243.43	53	53	52.11	4.83856	144070	83206	72	14	25	79.0233
LA	LA	Tangipahoa	y	2020	PNUSAS171626	SAMN16320187	SRR12749081	y	n	n	Ai	Ai5	334147	334147	241.275	241.305	53	53	52.3	4.76101	69858	40614	126	21	43	33.8695
LA	LA	Lafayette	y	2020	PNUSAS171619	SAMN16320177	SRR12749101	y	n	n	Ai	Ai7	806104	806104	240.513	240.556	53	53	52.18	4.78653	78003	54131	101	19	38	81.0173
LA	LA	Caddo	y	2020	PNUSAS171613	SAMN16320184	SRR12749104	y	n	n	Ai	Ai7	941275	941275	237.051	237.091	52	53	52.18	4.76606	147734	89251	60	11	22	93.641
LA	LA	Caddo	y	2020	PNUSAS171609	SAMN16320169	SRR12749119	y	n	n	Ai	Ai7	687895	687895	240.218	240.252	52	53	52.2	4.82085	96403	60330	91	17	32	68.5591
LA	LA	Jefferson	y	2020	PNUSAS171607	SAMN16320170	SRR12749092	y	n	n	Ai	Ai5	834959	834959	148.292	148.297	52	52	52.11	4.76392	189901	101689	50	9	17	51.9824
LA	LA	Ascension	y	2020	PNUSAS171605	SAMN16320173	SRR12749080	y	n	n	Ai	Ai5	762842	762842	243.501	243.54	53	53	52.13	4.80534	136552	67539	78	13	25	77.3171
NC	NC	PENDER	y	2020	PNUSAS171554	SAMN16319999	SRR12748983	y	n	n	Ai	Ai1	1061548	1061548	244.198	244.22382313376315	52	52	52.21	4.60675	233962	148622	39	8	14	112.549
GA	GA	CHEROKEE	y	2020	PNUSAS171253	SAMN16294486	SRR12744197	y	n	n	Ai	Ai2	628410	628410	238.076	238.078	52	53	52.14	4.66205	155876	90499	59	11	20	64.1819
GA	GA	FULTON	y	2020	PNUSAS171247	SAMN16294408	SRR12744173	y	n	n	Ai	Ai1	480156	480156	236.408	236.428	53	53	52.24	4.59696	100343	56358	92	16	32	49.3881
NC	NC	GASTON	y	2020	PNUSAS170967	SAMN16283202	SRR12733160	y	n	n	Ai	Ai1	836326	836326	243.527	243.579	52	52	52.21	4.60223	212541	111800	44	9	15	88.5179
NC	NC	CLEVELAND	y	2020	PNUSAS170965	SAMN16283207	SRR12733147	y	n	n	Ai	Ai1	1042501	1042501	244.965	245.01	52	52	52.21	4.60716	233964	148622	41	8	14	110.871
NC	NC	LINCOLN	y	2020	PNUSAS170962	SAMN16283205	SRR12733170	y	n	n	Ai	Ai1	1190095	1190095	244.476	244.527	52	52	52.17	4.69955	233962	148622	42	8	14	123.833
LA	LA	Tangipahoa	y	2020	PNUSAS170867	SAMN16282773	SRR12730988	y	n	n	Ai	Ai7	961783	961783	240.131	240.161	53	53	52.16	4.80003	104464	57075	84	14	29	96.2362
LA	LA	St. Landry	y	2020	PNUSAS170863	SAMN16282753	SRR12730983	y	n	n	Ai	Ai7	701631	701631	239.497	239.528	53	53	52.2	4.81482	70011	42601	128	21	42	69.805
LA	LA	Jefferson	y	2020	PNUSAS170847	SAMN16282710	SRR12730965	y	n	n	Ai	Ai5	784557	784557	241.228	241.258	52	53	52.14	4.80939	142595	77445	72	13	24	78.7081
LA	LA	Orleans	y	2020	PNUSAS170840	SAMN16282724	SRR12730900	y	n	n	Ai	Ai5	957492	957492	241.279	241.304	53	53	52.14	4.8006	99854	55178	104	17	34	96.2524
NC	NC	BLADEN	y	2020	PNUSAS170670	SAMN16281399	SRR12730402	y	n	n	Ai	Ai6	1032162	1032162	243.15	243.178	52	52	52.2	4.63054	204023	138375	42	9	16	108.404
NC	NC	SCOTLAND	y	2020	PNUSAS170663	SAMN16281389	SRR12730294	y	n	n	Ai	Ai6	756828	756828	244.655	244.682	52	52	52.2	4.63017	212169	145186	39	8	15	79.9849
NC	NC	MECKLENBURG	y	2020	PNUSAS170606	SAMN16281298	SRR12729705	y	n	n	Ai	Ai1	1037691	1037691	243.76	243.798	52	52	52.21	4.6075	233956	194817	40	8	13	109.807
SC	SC	GREENWOOD	y	2020	PNUSAS170257	SAMN16452098	SRR12827031	y	n	n	Ai	Ai1	420247	420247	220.503	220.538	52	52	52.22	4.60723	166392	78843	55	9	19	40.2294
SC	SC	UNION	y	2020	PNUSAS170256	SAMN16452096	SRR12827205	y	n	n	Ai	Ai1	427657	427657	218.655	218.686	52	52	52.12	4.7798	173396	86050	57	9	18	39.1296
SC	SC	MCCORMICK	y	2020	PNUSAS170142	SAMN16262564	SRR12711704	y	n	n	Ai	Ai1	417761	417761	232.819	232.838	52	52	52.21	4.63412	233962	148622	41	8	14	41.9784
SC	SC	MCCORMICK	y	2020	PNUSAS170141	SAMN16262546	SRR12711703	y	n	n	Ai	Ai1	953506	953506	234.378	234.403	52	52	52.21	4.63647	231973	148621	40	8	14	96.4063
SC	SC	Greenville	y	2020	PNUSAS170133	SAMN16262295	SRR12711696	y	n	n	Ai	Ai1	664823	664823	234.21	234.226	52	52	52.13	4.7146	235022	112515	47	8	15	66.0558
SC	SC	Greenville	y	2020	PNUSAS170128	SAMN16262286	SRR12711695	y	n	n	Ai	Ai1	806178	806178	213.51	213.526	52	52	52.16	4.69821	194815	92473	51	9	18	73.2761
SC	SC	Greenville	y	2020	PNUSAS170108	SAMN16262551	SRR12711732	y	n	n	Ai	Ai1	930961	930961	228.919	228.945	52	52	52.2	4.60586	228154	108184	45	8	14	92.5457
SC	SC	LEXINGTON	y	2020	PNUSAS170107	SAMN16262548	SRR12711702	y	n	n	Ai	Ai1	953173	953173	222.734	222.758	52	52	52.2	4.63957	233962	130538	39	7	13	91.5238
MS	MS	Oktibbeha	y	2020	PNUSAS170012	SAMN16260478	SRR12707649	y	n	n	Ai	Ai3	669766	669766	245.332	245.375	52	52	52.15	4.68812	194953	86388	52	8	17	70.1046
MS	MS	Claiborne	y	2020	PNUSAS170011	SAMN16260468	SRR12707651	y	n	n	Ai	Ai5	1012084	1012084	243.196	243.236	52	52	52.09	4.7001	194880	125607	47	8	15	104.745
MS	MS	Rankin	y	2020	PNUSAS170010	SAMN16260469	SRR12707650	y	n	n	Ai	Ai7	1301369	1301369	235.522	235.566	52	52	52.15	4.71989	165609	108844	51	8	17	129.888
AR	AR	Faulkner	y	2020	PNUSAS169945	SAMN16258049	SRR12707055	y	n	n	Ai	Ai7	1026784	1026784	191.539	191.553	51	52	52.13	4.69036	206253	126153	47	7	14	83.864
AR	AR	Saline	y	2020	PNUSAS169942	SAMN16258035	SRR12706916	y	n	n	Ai	Ai7	996605	996605	190.061	190.072	52	52	52.14	4.78242	202702	127898	43	8	15	79.2155
NC	NC	LEE	y	2020	PNUSAS169804	SAMN16247167	SRR12698721	y	n	n	Ai	Ai1	1053638	1053638	243.12	243.159	52	52	52.13	4.67786	228157	111800	44	8	15	109.529
NC	NC	UNION	y	2020	PNUSAS169800	SAMN16247170	SRR12698725	y	n	n	Ai	Ai1	941490	941490	243.469	243.5	52	52	52.21	4.60627	233962	148622	42	8	14	99.533
GA	GA	DEKALB	y	2020	PNUSAS169764	SAMN16709028	SRR13010042	y	n	n	Ai	Ai1	635953	635953	238.675	238.705	53	53	52.06	4.75891	203433	92063	60	9	18	63.7944
GA	GA	TAYLOR	y	2020	PNUSAS169756	SAMN16709064	SRR13010045	y	n	n	Ai	Ai7	534981	534981	236.879	236.912	52	52	52.26	4.61107	271704	127895	35	5	11	54.9696
GA	GA	DEKALB	y	2020	PNUSAS169754	SAMN16709061	SRR13010044	y	n	n	Ai	Ai1	386495	386495	239.565	239.577	52	52	52.21	4.61087	257982	166939	41	7	13	40.163
NC	NC	CUMBERLAND	y	2020	PNUSAS169644	SAMN16244553	SRR12696669	y	n	n	Ai	Ai6	699346	699346	243.725	243.759	52	52	52.19	4.62709	203833	145186	43	9	15	73.6792
GA	GA	COFFEE	y	2020	PNUSAS169185	SAMN16240711	SRR12694463	y	n	n	Ai	Ai6	535242	535242	228.771	228.792	52	53	52.21	4.62534	152231	97308	49	9	18	52.949
GA	GA	COBB	y	2020	PNUSAS169174	SAMN16240961	SRR12694522	y	n	n	Ai	Ai1	802093	802093	232.92	232.934	52	52	52.11	4.74267	202697	121544	42	9	16	78.7865
GA	GA	GWINNETT	y	2020	PNUSAS169173	SAMN16240715	SRR12694459	y	n	n	Ai	Ai5	591190	591190	230.394	230.417	53	53	52.18	4.62456	187247	86089	55	10	18	58.9086
GA	GA	BALDWIN	y	2020	PNUSAS169168	SAMN16240959	SRR12694516	y	n	n	Ai	Ai1	381055	381055	235.141	235.154	52	52	52.13	4.64149	139591	72819	68	12	23	38.6101
NC	NC	NEW HANOVER	y	2020	PNUSAS168928	SAMN16233619	SRR12684507	y	n	n	Ai	Ai6	947649	947649	244.479	244.506	52	52	52.2	4.632	212533	148623	41	8	14	100.04
NC	NC	DURHAM	y	2020	PNUSAS168923	SAMN16233625	SRR12684505	y	n	n	Ai	Ai1	759165	759165	244.96	244.988	52	52	52.17	4.69181	212521	111800	44	9	15	79.2767
NC	NC	Richmond	y	2020	PNUSAS168915	SAMN16233616	SRR12684498	y	n	n	Ai	Ai1	893949	893949	244.348	244.371	52	52	52.21	4.60727	233951	148613	39	8	14	94.8261
SC	SC	RICHLAND	y	2020	PNUSAS168597	SAMN16238830	SRR12693311	y	n	n	Ai	Ai1	416567	416567	222.938	222.952	51	51	52.15	4.71955	204717	111800	52	9	16	39.3561
SC	SC	CHESTER	y	2020	PNUSAS168596	SAMN16238831	SRR12693323	y	n	n	Ai	Ai1	974028	974028	239.727	239.745	52	52	52.21	4.60698	212541	130442	42	8	15	101.372
SC	SC	HORRY	y	2020	PNUSAS168591	SAMN16238863	SRR12693346	y	n	n	Ai	Ai6	585704	585704	238.611	238.63	52	52	52.2	4.63141	204022	148624	44	9	15	60.3535
SC	SC	HORRY	y	2020	PNUSAS168588	SAMN16238866	SRR12693367	y	n	n	Ai	Ai6	1405771	1405771	231.27	231.309	52	52	52.2	4.63224	203076	108574	44	9	16	140.381
LA	LA	Terrebonne	y	2020	PNUSAS168562	SAMN16226714	SRR12678557	y	n	n	Ai	Ai7	1140279	1140279	148.315	148.318	52	53	52.25	4.69772	88149	56373	84	17	34	72.0016
LA	LA	St. Tammany	y	2019	PNUSAS168559	SAMN16226717	SRR12678548	y	n	n	Ai	Ai5	1021387	1021387	148.382	148.387	52	52	52.12	4.82365	108109	64240	82	13	27	62.8396
LA	LA	St. Tammany	y	2020	PNUSAS168533	SAMN16226621	SRR12678452	y	n	n	Ai	Ai5	1073000	1073000	148.472	148.473	52	52	52.11	4.81865	85994	57343	91	18	35	66.1227
LA	LA	Ouachita	y	2020	PNUSAS168532	SAMN16226620	SRR12678453	y	n	n	Ai	Ai7	1246919	1246919	149.254	149.256	52	52	52.14	4.74877	204495	108745	42	7	14	78.3818
LA	LA	Jefferson	y	2020	PNUSAS168529	SAMN16226624	SRR12678440	y	n	n	Ai	Ai5	1098020	1098020	148.477	148.477	52	52	52.08	4.84214	189901	137343	48	9	17	67.3385
LA	LA	St. Mary	y	2020	PNUSAS168524	SAMN16226610	SRR12678446	y	n	n	Ai	Ai5	921032	921032	147.672	147.679	52	52	52.1	4.80802	96753	64271	85	17	31	56.5779
LA	LA	Jefferson	y	2020	PNUSAS168513	SAMN16222098	SRR12677090	y	n	n	Ai	Ai5	1033447	1033447	149.035	149.035	52	52	52.13	4.82556	97293	61281	93	18	34	63.835
LA	LA	Caddo	y	2020	PNUSAS168509	SAMN16222101	SRR12677092	y	n	n	Ai	Ai7	985549	985549	147.979	147.981	52	52	52.18	4.76117	95545	58401	88	15	31	61.2631
SC	SC	SPARTANBURG	y	2020	PNUSAS168414	SAMN16380469	SRR12781148	y	n	n	Ai	Ai1	596630	596630	235.355	235.382	51	52	52.1	4.75096	194815	95049	50	10	18	59.1156
SC	SC	NEWBERRY	y	2020	PNUSAS168412	SAMN16380467	SRR12781167	y	n	n	Ai	Ai1	286038	286038	237.645	237.683	52	52	52.2	4.60489	228098	125481	44	8	15	29.5256
NC	NC	BURKE	y	2020	PNUSAS168364	SAMN16229877	SRR12681624	y	n	n	Ai	Ai5	1183439	1183439	243.489	243.523	52	52	52.2	4.58751	202555	120148	45	9	16	125.634
NC	NC	WAKE	y	2020	PNUSAS168301	SAMN16212739	SRR12671793	y	n	n	Ai	Ai1	721293	721293	243.723	243.744	52	52	52.2	4.60306	228157	112185	48	8	15	76.3854
GA	GA	DODGE	y	2020	PNUSAS167432	SAMN16170509	SRR12645927	y	n	n	Ai	Ai6	894549	894549	241.179	241.182	52	52	52.2	4.63189	233945	171427	37	7	12	93.1575
GA	GA	DODGE	y	2020	PNUSAS167347	SAMN16134737	SRR12643192	y	n	n	Ai	Ai1	734955	734955	234.095	234.118	53	53	52.23	4.60313	168584	95746	52	11	19	74.7568
GA	GA	TROUP	y	2020	PNUSAS166926	SAMN16128888	SRR12635682	y	n	n	Ai	Ai1	386568	386568	241.191	241.373	52	53	52.2	4.63673	201630	77176	59	8	18	40.2317
GA	GA	TROUP	y	2020	PNUSAS166925	SAMN16128899	SRR12635692	y	n	n	Ai	Ai1	451768	451768	239.905	240.077	52	52	52.21	4.60966	212147	147787	42	7	14	47.0404
GA	GA	JACKSON	y	2020	PNUSAS166922	SAMN16128885	SRR12635683	y	n	n	Ai	Ai1	402563	402563	240.566	240.733	53	53	52.25	4.59567	122496	57271	76	13	27	42.16
GA	GA	BARTOW	y	2020	PNUSAS166916	SAMN16128906	SRR12635678	y	n	n	Ai	Ai6	434771	434771	240.363	240.521	52	53	52.2	4.70879	156861	77176	60	10	20	44.4009
NC	NC	Brunswick	y	2020	PNUSAS166716	SAMN16124802	SRR12633935	y	n	n	Ai	Ai6	824719	824719	244.505	244.526	52	52	52.21	4.62929	233961	162888	40	7	13	87.1221
NC	NC	ORANGE	y	2020	PNUSAS166713	SAMN16124810	SRR12633930	y	n	n	Ai	Ai6	649685	649685	244.909	244.928	52	52	52.2	4.6324	212170	148623	40	8	15	68.6986
LA	LA	Calcasieu	y	2020	PNUSAS166584	SAMN16198055	SRR12660200	y	n	n	Ai	Ai7	842469	842469	148.817	148.817	52	52	52.21	4.81712	91194	56656	106	18	34	52.0535
SC	SC	BEAUFORT	y	2020	PNUSAS166519	SAMN16130101	SRR12638414	y	n	n	Ai	Ai1	1033683	1033683	243.721	243.745	52	52	52.21	4.60883	228127	148613	42	8	14	109.33
SC	SC	PICKENS	y	2020	PNUSAS166513	SAMN16130080	SRR12638417	y	n	n	Ai	Ai1	584683	584683	243.067	243.088	52	52	52.21	4.60585	235743	194927	37	7	13	61.7142
LA	LA	Livingston	y	2020	PNUSAS166510	SAMN16198136	SRR12660275	y	n	n	Ai	Ai5	784625	784625	147.001	147.003	52	53	52.23	4.63239	82562	49255	109	21	39	49.7977
LA	LA	St. Tammany	y	2020	PNUSAS166492	SAMN16198111	SRR12660202	y	n	n	Ai	Ai5	1693379	1693379	146.456	146.454	52	52	52.1	4.82544	101696	54923	92	16	32	102.79
GA	GA	GWINNETT	y	2020	PNUSAS166357	SAMN16109667	SRR12623777	y	n	n	Ai	Ai1	351325	351325	244.794	233.766	53	53	52.29	4.58231	95070	55388	93	16	31	36.6911
GA	GA	DODGE	y	2020	PNUSAS166355	SAMN16109671	SRR12623780	y	n	n	Ai	Ai6	329458	329458	238.94	228.069	53	53	52.33	4.60088	77264	45970	103	17	35	33.4414
GA	GA	FULTON	y	2020	PNUSAS166348	SAMN16109663	SRR12623779	y	n	n	Ai	Ai1	512739	512739	240.982	230.567	53	53	52.2	4.70478	122433	77625	72	12	24	51.3907
NC	NC	HOKE	y	2020	PNUSAS166316	SAMN16100303	SRR12623654	y	n	n	Ai	Ai1	1085522	1085522	244.084	237.043	52	52	52.21	4.60779	233958	194817	38	8	13	113.346
NC	NC	RANDOLPH	y	2020	PNUSAS166314	SAMN16100301	SRR12623664	y	n	n	Ai	Ai1	983480	983480	243.447	236.462	52	52	52.21	4.60816	235743	194927	39	7	13	102.423
AR	AR	Baxter	y	2020	PNUSAS166295	SAMN16109779	SRR12623841	y	n	n	Ai	Ai7	874707	874707	241.737	241.782	53	53	52.11	4.88157	161291	97094	67	10	19	86.6396
LA	LA	Jefferson	y	2020	PNUSAS165675	SAMN16081453	SRR12608668	y	n	n	Ai	Ai5	877352	877352	240.71	240.753	53	53	52.14	4.80244	131091	68697	75	13	25	87.9579
LA	LA	Lafourche	y	2020	PNUSAS165674	SAMN16081455	SRR12608678	y	n	n	Ai	Ai5	845478	845478	236.206	236.262	53	53	52.19	4.76471	85589	54973	114	20	38	83.8377
LA	LA	East Feliciana	y	2020	PNUSAS165665	SAMN16081446	SRR12608626	y	n	n	Ai	Ai5	709020	709020	238.264	238.303	53	53	52.23	4.64253	78004	45156	108	21	40	72.7827
SC	SC	LANCASTER	y	2020	PNUSAS165476	SAMN16238931	SRR12693550	y	n	n	Ai	Ai1	1094678	1094678	236.026	236.073	52	53	52.21	4.60314	194652	84951	56	9	18	112.27
LA	LA	Jefferson	y	2020	PNUSAS165304	SAMN16063369	SRR12594432	y	n	n	Ai	Ai5	999349	999349	241.668	241.691	53	53	52.12	4.83969	104517	60879	83	15	29	99.809
LA	LA	St. Tammany	y	2020	PNUSAS165296	SAMN16063362	SRR12594415	y	n	n	Ai	Ai5	408889	408889	243.986	244.037	52	53	52.22	4.77436	61482	32436	146	26	52	41.7956
NC	NC	CATAWBA	y	2020	PNUSAS165233	SAMN16062889	SRR12591936	y	n	n	Ai	Ai1	695928	695928	245.403	245.438	52	52	52.21	4.60763	233958	194817	40	8	13	74.1357
NC	NC	Richmond	y	2020	PNUSAS165224	SAMN16062907	SRR12592601	y	n	n	Ai	Ai6	919139	919139	244.41	244.435	52	52	52.2	4.63204	212169	145192	41	8	15	97.0019
GA	GA	LAURENS	y	2020	PNUSAS165160	SAMN16058927	SRR12589163	y	n	n	Ai	Ai1	607549	607549	242.984	242.977	52	52	52.09	4.72487	154123	84952	64	10	20	62.4876
GA	GA	PICKENS	y	2020	PNUSAS165146	SAMN16058943	SRR12589302	y	n	n	Ai	Ai1	818690	818690	239.503	239.489	53	53	52.22	4.6324	228142	95505	55	9	17	84.6529
GA	GA	DEKALB	y	2020	PNUSAS165145	SAMN16058944	SRR12589304	y	n	n	Ai	Ai1	675998	675998	242.817	242.809	52	53	52.18	4.69795	148610	77446	66	10	21	69.8777
LA	LA	Jefferson	y	2020	PNUSAS165100	SAMN16055766	SRR12586124	y	n	n	Ai	Ai5	1116793	1116793	149.39	149.397	52	53	52.18	4.66895	84706	50897	100	18	35	71.4685
LA	LA	Orleans	y	2020	PNUSAS165099	SAMN16055771	SRR12586127	y	n	n	Ai	Ai5	1224252	1224252	149.239	149.237	52	52	52.11	4.82094	97361	57624	96	18	34	75.7964
KY	KY	Livingston	y	2020	PNUSAS165059	SAMN16051122	SRR12582066	y	n	n	Ai	Ai2	1103726	1103726	148.58	148.581	52	52	52.13	4.65733	173253	92690	48	8	17	70.4231
SC	SC	DORCHESTER	y	2020	PNUSAS165003	SAMN16053516	SRR12582653	y	n	n	Ai	Ai1	552880	552880	236.194	236.201	51	51	52.19	4.63432	207453	125698	47	9	16	56.3573
AR	AR	Clark	y	2020	PNUSAS164834	SAMN15968979	SRR12572681	y	n	n	Ai	Ai7	734321	734321	241.264	241.3	53	53	52.1	4.86459	178585	95135	57	8	17	72.8442
AR	unk.	Cherokee	?	2020	PNUSAS164830	SAMN15968982	SRR12572686	y	n	n	Ai	Ai7	1254037	1254037	238.334	238.371	53	53	52.2	4.61527	203088	138869	42	8	14	129.528
NC	NC	ORANGE	y	2020	PNUSAS164448	SAMN15950169	SRR12557296	y	n	n	Ai	Ai6	1015318	1015318	244.542	244.564	52	52	52.2	4.63243	200209	145406	45	10	16	107.2
NC	NC	Brunswick	y	2020	PNUSAS164436	SAMN15950165	SRR12557276	y	n	n	Ai	Ai6	823304	823304	244.205	244.226	52	52	52.22	4.58892	212533	148623	42	8	14	87.6301
NC	NC	CATAWBA	y	2020	PNUSAS164402	SAMN15950134	SRR12557141	y	n	n	Ai	Ai1	1074012	1074012	244.221	244.248	52	52	52.2	4.60546	210561	148622	44	9	15	113.913
NC	NC	WAKE	y	2020	PNUSAS164122	SAMN15946643	SRR12550430	y	n	n	Ai	Ai1	868537	868537	244.967	245.007	52	52	52.2	4.60409	228127	112185	45	8	15	92.4311
NC	NC	CABARRUS	y	2020	PNUSAS164120	SAMN15946649	SRR12550421	y	n	n	Ai	Ai6	970386	970386	244.777	244.81327842734746	52	52	52.2	4.6322	204024	108570	45	9	16	102.563
NC	NC	CUMBERLAND	y	2020	PNUSAS164109	SAMN15946642	SRR12550420	y	n	n	Ai	Ai6	909818	909818	244.497	244.534	52	52	52.2	4.63271	203831	121217	46	9	16	96.0408
NC	NC	MECKLENBURG	y	2020	PNUSAS164107	SAMN15946641	SRR12550424	y	n	n	Ai	Ai6	814971	814971	244.943	244.982	52	52	52.2	4.63215	212170	148623	41	8	15	86.1965
SC	SC	DORCHESTER	y	2020	PNUSAS164059	SAMN15944057	SRR12547071	y	n	n	Ai	Ai1	632667	632667	241.236	241.274	52	52	52.21	4.6959	170779	111806	50	10	18	65.0073
SC	SC	FLORENCE	y	2020	PNUSAS164048	SAMN15944074	SRR12547073	y	n	n	Ai	Ai6	812985	812985	234.468	234.494	52	52	52.21	4.63144	172731	90860	49	10	19	82.3198
SC	SC	RICHLAND	y	2020	PNUSAS164044	SAMN15944070	SRR12547085	y	n	n	Ai	Ai1	782192	782192	237.17	237.204	52	52	52.17	4.68017	142300	84951	60	13	23	79.2817
SC	SC	LEXINGTON	y	2020	PNUSAS164041	SAMN15944072	SRR12547082	y	n	n	Ai	Ai1	839130	839130	235.662	235.69	52	52	52.2	4.60615	170401	92087	52	10	19	85.8689
SC	SC	LEXINGTON	y	2020	PNUSAS164039	SAMN15944050	SRR12547057	y	n	n	Ai	Ai1	661824	661824	237.725	237.757	52	52	52.21	4.60604	148623	84951	60	10	21	68.3202
TN	TN	Shelby	y	2020	PNUSAS163843	SAMN15933597	SRR12541265	y	n	n	Ai	Ai3	930812	930812	237.795	237.82	52	53	52.19	4.65858	113707	65565	74	12	25	95.0306
SC	SC	AIKEN	y	2020	PNUSAS163667	SAMN15930460	SRR12539235	y	n	n	Ai	Ai1	1707033	1707033	234.481	234.512	52	52	52.2	4.63389	231973	148622	44	8	14	172.768
SC	SC	LEXINGTON	y	2020	PNUSAS163663	SAMN15930422	SRR12539222	y	n	n	Ai	Ai1	1259626	1259626	227.349	227.379	50	51	52.17	4.63602	200583	95068	51	9	17	123.552
SC	SC	FLORENCE	y	2020	PNUSAS163662	SAMN15930419	SRR12539221	y	n	n	Ai	Ai6	1007461	1007461	243.055	243.086	52	52	52.21	4.63181	194744	108574	48	9	17	105.74
SC	SC	FLORENCE	y	2020	PNUSAS163601	SAMN15922071	SRR12532250	y	n	n	Ai	Ai1	1260763	1260763	233.723	233.745	52	52	52.17	4.76292	194817	95372	52	9	17	123.741
NC	NC	ALAMANCE	y	2020	PNUSAS163359	SAMN15912014	SRR12521688	y	n	n	Ai	Ai1	739891	739891	243.079	243.111	52	52	52.2	4.61074	202696	95069	47	9	16	78.0194
MS	MS	Harrison	y	2020	PNUSAS163322	SAMN15908326	SRR12521544	y	n	n	Ai	Ai7	839366	839366	243.023	243.062	52	52	52.14	4.72537	180837	95262	51	8	17	86.3431
MS	MS	Harrison	y	2020	PNUSAS163321	SAMN15908318	SRR12521543	y	n	n	Ai	Ai7	800482	800482	240.912	240.946	52	52	52.04	4.72267	232430	102725	52	6	14	81.6739
NC	NC	CHATHAM	y	2020	PNUSAS162626	SAMN15896415	SRR12509964	y	n	n	Ai	Ai1	1058064	1058064	244.194	244.238	52	52	52.21	4.60714	233958	194817	38	8	13	112.172
SC	SC	EDGEFIELD	y	2020	PNUSAS162406	SAMN15892496	SRR12506596	y	n	n	Ai	Ai1	881737	881737	230.715	230.736	52	52	52.21	4.63755	211981	130539	47	9	16	87.7358
SC	SC	CALHOUN	y	2020	PNUSAS162381	SAMN15892513	SRR12506597	y	n	n	Ai	Ai1	540376	540376	241.805	241.831	52	52	52.21	4.66723	134138	77783	66	13	25	55.9959
SC	SC	RICHLAND	y	2020	PNUSAS162008	SAMN15872282	SRR12491349	y	n	n	Ai	Ai1	589466	589466	230.101	230.135	51	52	52.21	4.60787	212541	130654	42	8	15	58.8761
NC	NC	CUMBERLAND	y	2020	PNUSAS161949	SAMN15867204	SRR12485989	y	n	n	Ai	Ai6	727589	727589	244.532	244.555	52	52	52.17	4.71734	212533	145409	42	8	15	75.4355
MS	MS	Franklin	y	2020	PNUSAS161736	SAMN15857511	SRR12476760	y	n	n	Ai	Ai5	827169	827169	246.284	246.312	52	52	52.15	4.69115	190286	131357	58	9	16	86.8572
GA	GA	PICKENS	y	2020	PNUSAS161682	SAMN15858786	SRR12478112	y	n	n	Ai	Ai1	439896	439896	238.048	241.375	53	53	52.25	4.62421	97228	62276	78	14	28	45.6069
NC	NC	PENDER	y	2020	PNUSAS161578	SAMN15851625	SRR12473488	y	n	n	Ai	Ai6	579472	579472	244.835	244.855	52	52	52.2	4.6328	202227	125879	47	10	17	61.2506
NC	NC	MOORE	y	2020	PNUSAS161576	SAMN15851624	SRR12473482	y	n	n	Ai	Ai1	540520	540520	244.602	244.621	52	52	52.21	4.60891	235743	200905	41	8	13	57.3747
NC	NC	DURHAM	y	2020	PNUSAS161571	SAMN15851623	SRR12473485	y	n	n	Ai	Ai6	735039	735039	243.843	243.864	52	52	52.21	4.58423	204023	125606	42	9	16	78.1991
NC	NC	MECKLENBURG	y	2020	PNUSAS161570	SAMN15851612	SRR12473486	y	n	n	Ai	Ai1	730160	730160	243.534	243.555	52	52	52.21	4.60808	233955	194817	40	8	13	77.1804
NC	NC	LEE	y	2020	PNUSAS161426	SAMN15856663	SRR12475374	y	n	n	Ai	Ai1	394082	394082	232.036	212.4603534289818	52	53	52.23	4.67429	202956	111800	49	9	17	37.4748
TN	TN	Gibson	y	2020	PNUSAS161195	SAMN15846242	SRR12465960	y	n	n	Ai	Ai3	724887	724887	240.857	240.884	53	53	52.24	4.6376	63873	39417	118	23	46	75.2991
SC	SC	Berkeley	y	2020	PNUSAS160860	SAMN16238915	SRR12693531	y	n	n	Ai	Ai1	775644	775644	234.379	234.431	51	51	52.2	4.6045	202696	111910	44	9	15	78.9727
SC	SC	Charleston	y	2020	PNUSAS160835	SAMN16238893	SRR12693357	y	n	n	Ai	Ai6	393719	393719	233.785	233.834	51	52	52.22	4.62856	195150	141302	47	9	16	39.777
SC	SC	Greenville	y	2020	PNUSAS160828	SAMN16238912	SRR12693533	y	n	n	Ai	Ai1	1191963	1191963	240.561	240.579	52	52	52.21	4.60857	228127	148622	42	8	14	124.442
LA	LA	DeSoto	y	2020	PNUSAS160757	SAMN15857559	SRR12476772	y	n	n	Ai	Ai7	852602	852602	149.404	149.403	52	52	52.22	4.73565	143382	59752	68	11	22	53.7969
NC	NC	WAKE	y	2020	PNUSAS160717	SAMN15833170	SRR12463356	y	n	n	Ai	Ai6	971197	971197	244.375	244.42	52	52	52.19	4.70159	204023	141408	47	9	15	100.969
NC	NC	MECKLENBURG	y	2020	PNUSAS160319	SAMN15804485	SRR12440248	y	n	n	Ai	Ai1	830743	830743	242.889	242.904	52	52	52.2	4.60653	233956	195305	40	8	13	87.6082
NC	NC	MECKLENBURG	y	2020	PNUSAS160318	SAMN15804480	SRR12440247	y	n	n	Ai	Ai6	672163	672163	243.845	243.861	52	52	52.2	4.63323	206315	148623	42	9	16	70.7537
NC	NC	WAKE	y	2020	PNUSAS160312	SAMN15804482	SRR12440249	y	n	n	Ai	Ai1	613477	613477	244.968	244.983	52	52	52.21	4.60691	228127	148622	42	8	14	65.244
NC	NC	CUMBERLAND	y	2020	PNUSAS160309	SAMN15804494	SRR12440261	y	n	n	Ai	Ai6	603915	603915	244.279	244.295	52	52	52.2	4.62857	203833	155350	43	9	15	63.7468
GA	GA	FORSYTH	y	2020	PNUSAS160086	SAMN15802391	SRR12436508	y	n	n	Ai	Ai1	581959	581959	242.396	242.413	52	53	52.14	4.71386	170386	85900	54	9	19	59.853
GA	GA	COFFEE	y	2020	PNUSAS160075	SAMN15802393	SRR12436513	y	n	n	Ai	Ai6	665216	665216	231.414	231.434	53	53	52.22	4.66724	178698	95069	56	11	19	65.9692
GA	GA	TOOMBS	y	2020	PNUSAS160071	SAMN15802504	SRR12436571	y	n	n	Ai	Ai6	401885	401885	240.912	240.926	53	53	52.24	4.61656	148622	86090	63	10	20	41.9454
NC	NC	DAVIDSON	y	2020	PNUSAS159573	SAMN15776771	SRR12424595	y	n	n	Ai	Ai1	688550	688550	244.707	244.738	52	52	52.22	4.56329	228127	148622	40	8	14	73.8517
NC	NC	DURHAM	y	2020	PNUSAS159568	SAMN15776759	SRR12424604	y	n	n	Ai	Ai6	758814	758814	244.352	244.38	52	52	52.2	4.63211	200433	108570	46	10	17	80.0622
NC	NC	HOKE	y	2020	PNUSAS159565	SAMN15776790	SRR12424624	y	n	n	Ai	Ai6	804523	804523	243.041	243.07	52	52	52.2	4.63067	212170	145192	40	8	15	84.456
SC	SC	HAMPTON	y	2020	PNUSAS159295	SAMN15775634	SRR12422727	y	n	n	Ai	Ai1	1310432	1310432	235.046	235.062	52	52	52.21	4.60618	203076	130597	42	9	16	133.743
SC	SC	FLORENCE	y	2020	PNUSAS159286	SAMN15775566	SRR12422573	y	n	n	Ai	Ai6	1458767	1458767	236.825	236.844	52	52	52.21	4.63168	182565	95090	48	9	17	149.184
SC	SC	PICKENS	y	2020	PNUSAS159275	SAMN15775572	SRR12422581	y	n	n	Ai	Ai1	1140180	1140180	235.877	235.899	52	52	52.2	4.60707	228127	148622	42	8	14	116.757
SC	SC	YORK	y	2020	PNUSAS159272	SAMN15775576	SRR12422566	y	n	n	Ai	Ai1	1050574	1050574	235.664	235.681	52	52	52.21	4.60845	212178	130829	41	8	15	107.451
LA	LA	Jefferson	y	2020	PNUSAS159240	SAMN15769300	SRR12416760	y	n	n	Ai	Ai5	1137128	1137128	245.09	245.125	53	53	52.1	4.84018	190869	98738	61	11	19	115.169
GA	GA	GORDON	y	2020	PNUSAS158802	SAMN15759778	SRR12412599	y	n	n	Ai	Ai6	407793	407793	245.221	245.165	52	52	52.23	4.61717	162671	93835	50	9	18	43.3114
GA	GA	GILMER	y	2020	PNUSAS158798	SAMN15759764	SRR12412622	y	n	n	Ai	Ai1	462604	462604	245.832	245.777	52	52	52.18	4.69113	148623	84951	59	10	20	48.4788
MS	MS	Neshoba	y	2020	PNUSAS158616	SAMN15750768	SRR12402915	y	n	n	Ai	Ai5	721780	721780	235.993	236.022	52	53	52.18	4.65747	157262	72734	73	12	22	73.1495
MS	MS	Lafayette	y	2020	PNUSAS158613	SAMN15750771	SRR12402908	y	n	n	Ai	Ai5	681988	681988	230.716	230.752	52	53	52.24	4.57856	187188	80732	57	11	20	68.7368
MS	MS	Rankin	y	2020	PNUSAS158606	SAMN15750763	SRR12402905	y	n	n	Ai	Ai5	810614	810614	226.431	226.462	52	53	52.17	4.66861	197824	142124	54	10	17	78.6362
GA	GA	Richmond	y	2020	PNUSAS158261	SAMN15735622	SRR12393521	y	n	n	Ai	Ai1	706677	706677	243.472	243.495	52	52	52.21	4.60603	179522	111800	53	9	17	74.7126
NC	NC	DURHAM	y	2020	PNUSAS158085	SAMN15731579	SRR12389297	y	n	n	Ai	Ai6	1006628	1006628	241.644	241.69	52	52	52.21	4.63098	212169	155350	38	8	15	105.062
NC	NC	ORANGE	y	2020	PNUSAS158084	SAMN15731563	SRR12389283	y	n	n	Ai	Ai1	1319405	1319405	242.621	242.669	52	52	52.12	4.71431	203477	91850	46	9	18	135.819
GA	GA	COFFEE	y	2020	PNUSAS158055	SAMN15731528	SRR12389194	y	n	n	Ai	Ai6	524362	524362	241.728	241.67	53	53	52.21	4.6678	176975	86089	60	10	20	54.3029
GA	GA	WORTH	y	2020	PNUSAS158054	SAMN15731556	SRR12389206	y	n	n	Ai	Ai6	500686	500686	243.432	243.38	53	53	52.24	4.62249	144371	71279	65	11	23	52.7292
GA	GA	LIBERTY	y	2020	PNUSAS158052	SAMN15731569	SRR12389281	y	n	n	Ai	Ai6	518324	518324	241.881	241.821	53	53	52.23	4.62481	134300	77535	71	12	23	54.2107
GA	GA	LAURENS	y	2020	PNUSAS158050	SAMN15731544	SRR12389213	y	n	n	Ai	Ai1	655775	655775	242.748	242.677	52	53	52.15	4.79703	149813	86089	62	12	22	66.3598
GA	GA	BIBB	y	2020	PNUSAS158049	SAMN15731541	SRR12389205	y	n	n	Ai	Ai1	360867	360867	240.919	240.867	53	53	52.25	4.59652	111909	62723	82	15	28	37.8244
GA	GA	LAURENS	y	2020	PNUSAS158046	SAMN15731566	SRR12389277	y	n	n	Ai	Ai6	631651	631651	244.139	244.076	53	53	52.22	4.62856	195303	97364	52	10	17	66.6258
GA	GA	SUMTER	y	2020	PNUSAS158044	SAMN15731548	SRR12389211	y	n	n	Ai	Ai7	538626	538626	243.501	243.443	53	53	52.3	4.53787	185953	86620	55	8	17	57.7982
NC	NC	WAKE	y	2020	PNUSAS157817	SAMN15896429	SRR12509969	y	n	n	Ai	Ai1	808237	808237	243.84	243.867	52	52	52.2	4.60749	228127	121215	42	8	14	85.5527
SC	SC	SPARTANBURG	y	2020	PNUSAS157566	SAMN15722886	SRR12383723	y	n	n	Ai	Ai2	1048767	1048767	237.832	237.87	52	52	52.13	4.69333	219718	148622	42	8	14	106.3
TN	TN	Montgomery	y	2020	PNUSAS157448	SAMN15717351	SRR12377512	y	n	n	Ai	Ai6	1005803	1005803	243.455	243.506	52	53	52.2	4.71035	156963	85076	63	12	23	103.981
NC	NC	WAKE	y	2020	PNUSAS157323	SAMN15716505	SRR12375750	y	n	n	Ai	Ai6	673002	673002	245.203	245.227	52	52	52.22	4.59011	212533	145409	42	8	14	71.9068
NC	NC	WAKE	y	2020	PNUSAS157242	SAMN15706114	SRR12374779	y	n	n	Ai	Ai1	763418	763418	244.489	244.513	52	52	52.2	4.60722	228127	148622	41	8	14	81.0279
SC	SC	AIKEN	y	2020	PNUSAS157076	SAMN15690401	SRR12362238	y	n	n	Ai	Ai1	1439379	1439379	216.151	216.189	49	49	52.19	4.63435	207453	94808	49	10	17	134.28
VA	VA	Mecklenburg	y	2020	PNUSAS156936	SAMN15703379	SRR12371434	y	n	n	Ai	Ai6	944600	944600	238.508	238.546	52	52	52.12	4.67103	233948	162887	40	7	13	96.4724
SC	SC	ORANGEBURG	y	2020	PNUSAS156806	SAMN15677788	SRR12351583	y	n	n	Ai	Ai1	581514	581514	220.99	221.005	50	50	52.08	4.66286	212541	125754	46	9	15	55.1221
SC	SC	LAURENS	y	2020	PNUSAS156799	SAMN15677800	SRR12351844	y	n	n	Ai	Ai1	555070	555070	242.446	242.471	52	52	52.05	4.75465	203477	111800	46	9	17	56.6105
SC	SC	Berkeley	y	2020	PNUSAS156798	SAMN15677798	SRR12351842	y	n	n	Ai	Ai6	1055721	1055721	242.476	242.499	52	52	52.17	4.71673	203076	108574	49	10	17	108.55
NC	NC	ONSLOW	y	2020	PNUSAS156717	SAMN15668344	SRR12344667	y	n	n	Ai	Ai6	812169	812169	241.541	241.569	52	52	52.2	4.63028	212170	148623	42	8	14	84.7394
NC	NC	CUMBERLAND	y	2020	PNUSAS155408	SAMN15639423	SRR12316953	y	n	n	Ai	Ai6	971360	971360	243.798	243.828	52	52	52.2	4.63029	212296	145191	42	8	15	102.296
SC	SC	Charleston	y	2020	PNUSAS155387	SAMN15639242	SRR12316795	y	n	n	Ai	Ai6	1464527	1464527	239.084	239.346	51	52	52.2	4.62698	204023	141408	45	9	16	151.432
SC	SC	LAURENS	y	2020	PNUSAS155312	SAMN15638727	SRR12316521	y	n	n	Ai	Ai1	442196	442196	237.82	237.849	52	52	52.22	4.59929	140543	86090	64	12	22	45.7329
SC	SC	RICHLAND	y	2020	PNUSAS155309	SAMN15638636	SRR12316387	y	n	n	Ai	Ai1	781087	781087	236.082	236.108	52	52	52.22	4.60478	179681	71281	62	9	20	80.0953
SC	SC	Charleston	y	2020	PNUSAS155301	SAMN15638702	SRR12316532	y	n	n	Ai	Ai6	883643	883643	236.52	236.56	52	52	52.21	4.63107	168690	92122	51	10	19	90.2672
SC	SC	Greenville	y	2020	PNUSAS155290	SAMN15638736	SRR12316529	y	n	n	Ai	Ai1	830870	830870	234.637	234.662	52	52	52.19	4.61038	228127	148622	46	8	14	84.5758
SC	SC	NEWBERRY	y	2020	PNUSAS155288	SAMN15638737	SRR12316542	y	n	n	Ai	Ai1	715089	715089	238.383	238.411	52	52	52.2	4.63905	200583	130570	44	9	15	73.4957
TN	TN	Shelby	y	2020	PNUSAS155260	SAMN15636628	SRR12315270	y	n	n	Ai	Ai3	964906	964906	238.031	238.062	52	52	52.12	4.71775	142864	82364	65	11	23	97.3737
GA	GA	TROUP	y	2020	PNUSAS155201			n	excl. (no SRR)	excl. (no SRR)	N/A	N/A	n/a	n/a	n/a	n/a	n/a	n/a	n/a	n/a	n/a	n/a	n/a	n/a	n/a	n/a
GA	GA	TROUP	y	2020	PNUSAS155200			n	excl. (no SRR)	excl. (no SRR)	N/A	N/A	n/a	n/a	n/a	n/a	n/a	n/a	n/a	n/a	n/a	n/a	n/a	n/a	n/a	n/a
GA	GA	GLYNN	y	2020	PNUSAS155189			n	excl. (no SRR)	excl. (no SRR)	N/A	N/A	n/a	n/a	n/a	n/a	n/a	n/a	n/a	n/a	n/a	n/a	n/a	n/a	n/a	n/a
GA	GA	TOOMBS	y	2020	PNUSAS155186			n	excl. (no SRR)	excl. (no SRR)	N/A	N/A	n/a	n/a	n/a	n/a	n/a	n/a	n/a	n/a	n/a	n/a	n/a	n/a	n/a	n/a
GA	GA	HARRIS	y	2020	PNUSAS155185			n	excl. (no SRR)	excl. (no SRR)	N/A	N/A	n/a	n/a	n/a	n/a	n/a	n/a	n/a	n/a	n/a	n/a	n/a	n/a	n/a	n/a
GA	GA	LAURENS	y	2020	PNUSAS155096			n	excl. (no SRR)	excl. (no SRR)	N/A	N/A	n/a	n/a	n/a	n/a	n/a	n/a	n/a	n/a	n/a	n/a	n/a	n/a	n/a	n/a
GA	GA	BULLOCH	y	2020	PNUSAS155086			n	excl. (no SRR)	excl. (no SRR)	N/A	N/A	n/a	n/a	n/a	n/a	n/a	n/a	n/a	n/a	n/a	n/a	n/a	n/a	n/a	n/a
GA	GA	CHEROKEE	y	2020	PNUSAS155074			n	excl. (no SRR)	excl. (no SRR)	N/A	N/A	n/a	n/a	n/a	n/a	n/a	n/a	n/a	n/a	n/a	n/a	n/a	n/a	n/a	n/a
NC	NC	FORSYTH	y	2020	PNUSAS154955	SAMN15602994	SRR12290232	y	n	n	Ai	Ai6	922639	922639	243.389	243.415	52	52	52.2	4.6308	206310	145192	42	9	16	96.9908
NC	NC	NEW HANOVER	y	2020	PNUSAS154278	SAMN15588565	SRR12277925	y	n	n	Ai	Ai6	977884	977884	243.674	243.683	52	52	52.17	4.71992	203077	148623	46	9	15	100.972
NC	NC	WAKE	y	2020	PNUSAS154274	SAMN15588573	SRR12277928	y	n	n	Ai	Ai1	1081501	1081501	241.557	241.558	52	52	52.2	4.6056	228157	148622	42	8	14	113.446
NC	NC	CUMBERLAND	y	2020	PNUSAS154267	SAMN15588557	SRR12277921	y	n	n	Ai	Ai6	999186	999186	243.299	243.304	52	52	52.13	4.6661	203076	108570	46	10	17	104.2
TN	TN	Shelby	y	2020	PNUSAS154233	SAMN15588435	SRR12277387	y	n	n	Ai	Ai3	417370	417370	241.228	241.242	52	53	52.23	4.6899	62362	38144	130	25	47	42.9367
SC	GA	FRANKLIN	y	2020	PNUSAS154115	SAMN15582909	SRR12267965	y	n	n	Ai	Ai5	1002346	1002346	236.155	236.179	52	52	52.13	4.67009	194886	86089	51	10	17	101.377
NC	NC	WAKE	y	2020	PNUSAS153862	SAMN15572535	SRR12252480	y	n	n	Ai	Ai1	896103	896103	243.729	243.757	52	52	52.21	4.60604	207455	111799	43	9	15	94.8399
NC	NC	DURHAM	y	2020	PNUSAS153861	SAMN15573439	SRR12260819	y	n	n	Ai	Ai6	1084620	1084620	243.093	243.123	52	52	52.2	4.63214	200433	145192	44	10	16	113.848
NC	NC	MOORE	y	2020	PNUSAS153859	SAMN15573424	SRR12260808	y	n	n	Ai	Ai1	867751	867751	243.426	243.459	52	52	52.19	4.63412	228157	112183	42	9	15	91.1705
NC	NC	ROCKINGHAM	y	2020	PNUSAS153858	SAMN15573456	SRR12260828	y	n	n	Ai	Ai1	741785	741785	243.619	243.646	52	52	52.18	4.84826	233964	148622	41	8	14	74.5516
NC	NC	MECKLENBURG	y	2020	PNUSAS153855	SAMN15581244	SRR12266246	y	n	n	Ai	Ai1	870422	870422	243.161	243.191	52	52	52.2	4.60584	233964	194817	39	8	13	91.9119
NC	NC	GASTON	y	2020	PNUSAS153770	SAMN15572319	SRR12252354	y	n	n	Ai	Ai1	885467	885467	243.843	243.867	52	52	52.21	4.63755	228127	148618	42	8	14	93.1205
VA	VA	Mecklenburg	y	2020	PNUSAS153607	SAMN15562239	SRR12242310	y	n	n	Ai	Ai1	723625	723625	236.005	236.04	52	52	52.21	4.60733	228157	148623	41	8	14	74.1391
GA	GA	COBB	y	2020	PNUSAS153293	SAMN15542987	SRR12226658	y	n	n	Ai	Ai1	462033	462033	247.416	247.449	52	53	52.22	4.60941	192843	72758	59	10	20	49.6038
GA	GA	PAULDING	y	2020	PNUSAS153285	SAMN15542989	SRR12226653	y	n	n	Ai	Ai1	443546	443546	239.391	239.422	52	52	52.22	4.62967	150746	81703	55	10	21	45.8728
GA	GA	LOWNDES	y	2020	PNUSAS153280	SAMN15542975	SRR12226656	y	n	n	Ai	Ai6	438682	438682	244.739	244.767	53	53	52.23	4.62344	143020	86090	61	12	23	46.4455
NC	NC	IREDELL	y	2020	PNUSAS153178	SAMN15526167	SRR12216015	y	n	n	Ai	Ai6	788002	788002	244.508	244.55	52	52	52.17	4.70995	206942	145406	42	9	15	81.8222
NC	NC	Robeson	y	2020	PNUSAS153174	SAMN15526171	SRR12216013	y	n	n	Ai	Ai6	756100	756100	243.257	243.295	52	52	52.2	4.63116	202554	101010	47	9	17	79.4363
TN	TN	Stewart	y	2020	PNUSAS152901	SAMN15521860	SRR12212884	y	n	n	Ai	Ai3	1566759	1566759	182.317	182.331	52	52	52.15	4.65851	233946	92119	50	7	15	122.639
SC	SC	ANDERSON	y	2020	PNUSAS152645	SAMN15519126	SRR12211797	y	n	n	Ai	Ai1	769772	769772	242.973	242.999	52	52	52.21	4.59458	212541	125481	42	9	15	81.4194
SC	SC	DORCHESTER	y	2020	PNUSAS152641	SAMN15520823	SRR12212165	y	n	n	Ai	Ai1	1251057	1251057	236.598	236.625	51	51	52.17	4.72702	228172	148622	42	8	14	125.244
SC	SC	FAIRFIELD	y	2020	PNUSAS152623	SAMN15518745	SRR12211355	y	n	n	Ai	Ai1	899463	899463	232.622	232.662	52	52	52.2	4.60079	212484	111800	46	9	15	90.9638
NC	NC	UNION	y	2020	PNUSAS152389	SAMN15507064	SRR12198384	y	n	n	Ai	Ai1	1018526	1018526	241.523	241.556	52	52	52.2	4.63675	233962	148621	42	8	14	106.115
AR	AR	Clark	y	2020	PNUSAS152174	SAMN15503740	SRR12194082	y	n	n	Ai	Ai7	1109855	1109855	211.731	211.997	51	52	52.12	4.77347	203670	126608	44	8	15	98.5189
MS	MS	Lafayette	y	2020	PNUSAS151767	SAMN15483306	SRR12174046	y	n	n	Ai	Ai7	1208911	1208911	231.201	231.243	53	53	52.18	4.6602	188773	110380	49	8	15	119.964
MS	MS	Lafayette	y	2020	PNUSAS151764	SAMN15483300	SRR12174042	y	n	n	Ai	Ai5	575121	575121	212.263	212.304	53	53	52.26	4.57312	118949	58370	81	14	28	53.394
GA	GA	CHEROKEE	y	2020	PNUSAS151704	SAMN15464938	SRR12165049	y	n	n	Ai	Ai1	365962	365962	233.806	233.814	52	52	52.23	4.71627	134287	74020	65	12	24	36.2853
GA	GA	COLUMBIA	y	2020	PNUSAS151694	SAMN15464927	SRR12165051	y	n	n	Ai	Ai1	502491	502491	228.264	228.271	53	53	52.24	4.59948	103324	61022	73	15	30	49.8763
SC	SC	AIKEN	y	2020	PNUSAS151656	SAMN15464674	SRR12164663	y	n	n	Ai	Ai1	1558753	1558753	236.818	236.846	52	52	52.2	4.60576	228127	148623	43	8	14	160.305
SC	SC	Greenville	y	2020	PNUSAS151652	SAMN15464699	SRR12164664	y	n	n	Ai	Ai1	1273623	1273623	232.748	232.774	52	52	52.21	4.60498	212178	130701	40	9	15	128.752
NC	NC	ORANGE	y	2020	PNUSAS151538	SAMN15461537	SRR12160978	y	n	n	Ai	Ai1	1218350	1218350	240.479	240.53	52	52	52.2	4.60622	233957	148622	40	8	14	127.227
NC	NC	Richmond	y	2020	PNUSAS151529	SAMN15461264	SRR12160855	y	n	n	Ai	Ai1	1273932	1273932	238.74	238.8083390636235	52	52	52.21	4.60167	233957	148622	42	8	14	132.205
NC	Unk.	Out of State	no	2020	PNUSAS151528	SAMN15461606	SRR12160988	y	n	n	Ai	Ai1	1276856	1276856	239.787	239.841	52	52	52.2	4.60555	207454	111800	46	9	16	132.974
NC	NC	WAKE	y	2020	PNUSAS151527	SAMN15461593	SRR12160986	y	n	n	Ai	Ai6	1188651	1188651	240.629	240.684	52	52	52.08	4.67677	212533	148623	41	8	14	122.331
TN	TN	Hardeman	y	2020	PNUSAS151441	SAMN15469612	SRR12169002	y	n	n	Ai	Ai6	931859	931859	218.791	218.804	52	52	52.09	4.68571	161219	86089	54	11	20	87.0257
NC	NC	MECKLENBURG	y	2020	PNUSAS151414	SAMN15458546	SRR12158188	y	n	n	Ai	Ai1	837503	837503	243.351	243.366	52	52	52.2	4.60398	228142	148606	44	8	14	88.5379
NC	Unk.	Out of State	no	2020	PNUSAS151413	SAMN15458508	SRR12158104	y	n	n	Ai	Ai1	829195	829195	243.627	243.643	52	52	52.2	4.63567	233955	148622	41	8	14	87.1593
NC	NC	CABARRUS	y	2020	PNUSAS151409	SAMN15458520	SRR12158130	y	n	n	Ai	Ai1	834840	834840	243.22	243.237	52	52	52.2	4.63771	211751	125481	43	9	15	87.5676
GA	GA	FULTON	y	2020	PNUSAS151382	SAMN15459019	SRR12158696	y	n	n	Ai	Ai1	416741	416741	235.69	235.709	53	53	52.18	4.69758	99852	64847	95	16	31	41.8197
GA	GA	SCREVEN	y	2020	PNUSAS151366	SAMN15458922	SRR12158646	y	n	n	Ai	Ai1	440562	440562	237.108	237.109	53	53	52.24	4.60274	162757	83217	61	9	19	45.3908
GA	GA	TOOMBS	y	2020	PNUSAS151365	SAMN15458913	SRR12158628	y	n	n	Ai	Ai1	663608	663608	236.122	236.134	52	53	52.22	4.60572	194926	77513	57	9	21	68.0442
SC	SC	FAIRFIELD	y	2020	PNUSAS151075	SAMN15430107	SRR12136715	y	n	n	Ai	Ai1	716871	716871	240.996	241.031	52	52	52.2	4.60698	212484	112186	43	9	15	75.006
SC	SC	Berkeley	y	2020	PNUSAS151074	SAMN15430105	SRR12136706	y	n	n	Ai	Ai6	373539	373539	242.085	242.126	52	52	52.21	4.63215	195771	147283	45	9	15	39.047
SC	SC	SALUDA	y	2020	PNUSAS151062	SAMN15430081	SRR12136694	y	n	n	Ai	Ai1	645638	645638	243.876	243.914	52	52	52.24	4.63356	148623	92120	55	10	19	67.9683
SC	SC	RICHLAND	y	2020	PNUSAS151059	SAMN15430095	SRR12136695	y	n	n	Ai	Ai1	642813	642813	240.716	240.755	52	52	52.21	4.60489	228127	130431	41	8	15	67.2104
GA	GA	WALTON	y	2020	PNUSAS150798	SAMN15418145	SRR12125873	y	n	n	Ai	Ai1	468858	468858	240.505	240.525	52	53	52.22	4.60359	148622	77176	62	11	23	48.991
NC	NC	JOHNSTON	y	2020	PNUSAS150163	SAMN15403629	SRR12117864	y	n	n	Ai	Ai1	699700	699700	243.73	243.763	52	52	52.23	4.72356	212373	125487	47	9	15	72.2122
NC	NC	WAKE	y	2020	PNUSAS150162	SAMN15404391	SRR12117880	y	n	n	Ai	Ai6	762560	762560	242.825	242.85441932438104	52	52	52.2	4.63177	233963	148623	40	7	13	79.9608
NC	NC	CUMBERLAND	y	2020	PNUSAS149923	SAMN15399231	SRR12108546	y	n	n	Ai	Ai6	700478	700478	243.995	244.015	52	52	52.2	4.63216	212170	145192	41	8	15	73.7971
NC	NC	WAKE	y	2020	PNUSAS149918	SAMN15399233	SRR12108553	y	n	n	Ai	Ai6	982251	982251	243.2	243.213	52	52	52.2	4.63242	200433	148623	43	10	16	103.138
SC	SC	SALUDA	y	2020	PNUSAS149779	SAMN15399209	SRR12108520	y	n	n	Ai	Ai1	397751	397751	231.739	231.776	52	52	52.27	4.62384	108157	56682	82	14	29	39.8724
MS	MS	Prentiss	y	2020	PNUSAS149312	SAMN15369516	SRR12091620	y	n	n	Ai	Ai5	613735	613735	223.464	223.625	53	53	52.24	4.61139	94159	47609	96	15	31	59.5035
TN	TN	Dickson	y	2020	PNUSAS149165	SAMN15358048	SRR12082779	y	n	n	Ai	Ai3	1126498	1126498	216.649	216.693	52	52	52.11	4.72332	193268	82747	59	8	19	103.351
NC	NC	LEE	y	2020	PNUSAS149161	SAMN15357871	SRR12082573	y	n	n	Ai	Ai1	925003	925003	240.179	240.214	52	52	52.2	4.6057	202596	118107	44	9	16	96.4816
NC	NC	CUMBERLAND	y	2020	PNUSAS149156	SAMN15357875	SRR12082569	y	n	n	Ai	Ai1	996144	996144	239.981	240.02	52	52	52.2	4.63657	228127	148622	42	8	14	103.126
NC	NC	WAKE	y	2020	PNUSAS149154	SAMN15357957	SRR12082575	y	n	n	Ai	Ai6	945151	945151	239.769	239.806	52	52	52.2	4.63072	204023	108448	43	9	16	97.8834
NC	NC	Brunswick	y	2020	PNUSAS149046	SAMN15352261	SRR12075894	y	n	n	Ai	Ai6	708945	708945	242.06	242.075	52	52	52.2	4.6324	212170	148623	41	8	14	74.0924
NC	NC	DURHAM	y	2020	PNUSAS149045	SAMN15352252	SRR12075837	y	n	n	Ai	Ai6	796146	796146	242.403	242.42	52	52	52.2	4.63208	200433	125605	44	10	17	83.3297
NC	NC	NEW HANOVER	y	2020	PNUSAS149043	SAMN15352429	SRR12076028	y	n	n	Ai	Ai1	1053900	1053900	241.882	241.901	52	52	52.21	4.6062	212322	128561	42	9	15	110.69
NC	NC	CABARRUS	y	2020	PNUSAS149041	SAMN15352250	SRR12075834	y	n	n	Ai	Ai1	778299	778299	241.61	241.627	52	52	52.2	4.60409	233958	148622	42	8	14	81.6889
TN	TN	Knox	y	2020	PNUSAS148918	SAMN15351355	SRR12075319	y	n	n	Ai	Ai3	1451131	1451131	226.738	226.78	52	52	52.22	4.56704	195086	86389	52	8	17	144.1
VA	VA	Newport News	y	2020	PNUSAS148896	SAMN15458487	SRR12158090	y	n	n	Ai	Ai6	1007444	1007444	236.014	234.99	52	52	52.2	4.63144	194749	108574	44	10	17	102.454
VA	VA	Fluvanna	y	2020	PNUSAS148895	SAMN15458492	SRR12158091	y	n	n	Ai	Ai6	964732	964732	239	237.866	52	52	52.21	4.63117	212169	137384	46	8	15	99.3372
AR	AR	Grant	y	2020	PNUSAS148798	SAMN15343267	SRR12070619	y	n	n	Ai	Ai7	1137360	1137360	238.266	238.316	52	52	52.15	4.69157	203661	155305	39	7	13	115.536
NC	NC	WAKE	y	2020	PNUSAS148772	SAMN15342996	SRR12070295	y	n	n	Ai	Ai1	613071	613071	241.36	241.452	52	52	52.2	4.60596	233962	148622	42	8	14	64.2641
NC	NC	MOORE	y	2020	PNUSAS148769	SAMN15342991	SRR12070291	y	n	n	Ai	Ai1	664992	664992	242.104	242.19	52	52	52.2	4.6356	231880	148622	42	8	14	69.4735
NC	NC	WAKE	y	2020	PNUSAS148765	SAMN15342997	SRR12070288	y	n	n	Ai	Ai5	581077	581077	241.856	241.938	52	52	52.14	4.65578	202590	167629	51	9	15	60.3812
NC	NC	MECKLENBURG	y	2020	PNUSAS148761	SAMN15342987	SRR12070293	y	n	n	Ai	Ai1	639626	639626	241.861	241.945	52	52	52.2	4.6051	228142	148606	42	8	14	67.1984
SC	SC	LEXINGTON	y	2020	PNUSAS148659	SAMN15340397	SRR12067006	y	n	n	Ai	Ai1	557045	557045	242.501	242.52	52	52	52.21	4.6086	202696	130743	41	9	15	58.6249
SC	SC	SPARTANBURG	y	2020	PNUSAS148655	SAMN15340392	SRR12067011	y	n	n	Ai	Ai1	1195335	1195335	241.71	241.727	52	52	52.12	4.71653	228154	107394	43	8	14	122.52
SC	SC	RICHLAND	y	2020	PNUSAS148652	SAMN15340407	SRR12067033	y	n	n	Ai	Ai1	836457	836457	241.949	241.964	52	52	52.18	4.638	159599	94809	55	9	18	87.2732
SC	SC	CHESTER	y	2020	PNUSAS148649	SAMN15340411	SRR12067028	y	n	n	Ai	Ai1	1085758	1085758	242.885	242.902	52	52	52.22	4.60843	194817	95050	55	9	17	114.452
SC	SC	LEXINGTON	y	2020	PNUSAS148644	SAMN15340394	SRR12067012	y	n	n	Ai	Ai1	423455	423455	241.729	241.747	52	52	52.2	4.63665	212541	125481	48	9	15	44.1548
GA	GA	THOMAS	y	2020	PNUSAS148572	SAMN15351308	SRR12075318	y	n	n	Ai	Ai1	282929	282929	237.814	237.847	52	52	52.23	4.60556	142513	95070	61	11	20	29.2208
NC	VA	Alexandria City	y	2020	PNUSAS148550	SAMN15326794	SRR12055004	y	n	n	Ai	Ai6	1097992	1097992	240.651	240.679	52	52	52.2	4.63025	204023	108570	43	9	16	114.14
NC	NC	Richmond	y	2020	PNUSAS148541	SAMN15326789	SRR12055000	y	n	n	Ai	Ai6	797650	797650	242.419	242.452	52	52	52.2	4.63228	233947	148623	41	7	13	83.4918
NC	NC	CUMBERLAND	y	2020	PNUSAS148540	SAMN15326901	SRR12055008	y	n	n	Ai	Ai6	730603	730603	243.292	243.321	52	52	52.2	4.63098	235691	148623	39	7	13	76.7701
SC	SC	CHESTER	y	2020	PNUSAS148517	SAMN15325979	SRR12054006	y	n	n	Ai	Ai1	1646235	1646235	240.122	240.164	52	53	52.21	4.60345	202696	108185	50	9	16	171.754
NC	NC	CHEROKEE	y	2020	PNUSAS148449	SAMN15317136	SRR12046634	y	n	n	Ai	Ai5	938231	938231	244.248	244.284	52	52	52.23	4.54152	212261	187254	44	8	14	100.926
NC	NC	WAKE	y	2020	PNUSAS148448	SAMN15317138	SRR12046636	y	n	n	Ai	Ai6	876333	876333	242.635	242.669	52	52	52.2	4.63225	200433	145192	44	10	16	91.8102
NC	NC	WASHINGTON	y	2020	PNUSAS148442	SAMN15317148	SRR12046641	y	n	n	Ai	Ai6	843135	843135	244.486	244.52	52	52	52.2	4.63201	203076	125606	44	9	16	89.0106
MS	MS	Monroe	y	2020	PNUSAS148424	SAMN15315310	SRR12045553	y	n	n	Ai	Ai3	1680798	1680798	230.034	230.056	53	53	52.15	4.68724	228346	90499	47	7	14	164.984
TN	TN	Wayne	y	2020	PNUSAS148407	SAMN15314850	SRR12045469	y	n	n	Ai	Ai3	3937722	3937722	223.233	223.205	52	52	52.14	4.65812	221412	95101	46	8	15	377.394
TN	TN	Hardeman	y	2020	PNUSAS148402	SAMN15314839	SRR12045463	y	n	n	Ai	Ai6	723498	723498	225.528	225.5	52	52	52.09	4.68305	203076	95058	50	9	18	69.6806
NC	NC	LEE	y	2020	PNUSAS147844	SAMN15239230	SRR12017789	y	n	n	Ai	Ai6	678799	678799	243.087	243.118	52	52	52.2	4.66041	211981	125606	43	9	16	70.8169
NC	NC	WAKE	y	2020	PNUSAS147842	SAMN15239223	SRR12017791	y	n	n	Ai	Ai1	931436	931436	243.011	243.041	52	52	52.2	4.60409	228187	148623	43	8	14	98.3313
TN	TN	Shelby	y	2020	PNUSAS147794	SAMN15238429	SRR12015947	y	n	n	Ai	Ai7	773633	773633	229.569	229.581	52	52	52.17	4.719	190336	102820	55	8	16	75.2731
SC	SC	BEAUFORT	y	2020	PNUSAS147716	SAMN15237881	SRR12014740	y	n	n	Ai	Ai6	1026270	1026270	242.483	242.526	52	52	52.2	4.66299	203833	148633	43	9	16	106.745
SC	SC	Charleston	y	2020	PNUSAS147714	SAMN15237883	SRR12014733	y	n	n	Ai	Ai1	756434	756434	242.884	242.925	52	52	52.21	4.60815	212542	130377	43	9	15	79.7462
SC	SC	RICHLAND	y	2020	PNUSAS147704	SAMN15237873	SRR12014747	y	n	n	Ai	Ai1	660703	660703	200.984	201.008	51	51	52.21	4.60774	177111	95049	49	10	18	57.6416
SC	SC	RICHLAND	y	2020	PNUSAS147701	SAMN15237876	SRR12014734	y	n	n	Ai	Ai1	613536	613536	242.381	242.414	52	52	52.2	4.63566	195367	111800	50	9	16	64.1633
NC	NC	Richmond	y	2020	PNUSAS147518	SAMN15223857	SRR12004379	y	n	n	Ai	Ai6	889272	889272	242.267	242.292	52	52	52.2	4.63145	211765	145192	40	8	15	93.0387
NC	Unk.	Out of State	no	2020	PNUSAS147517	SAMN15223839	SRR12004373	y	n	n	Ai	Ai1	1173629	1173629	242.331	242.36	52	52	52.21	4.60714	228127	121215	43	8	14	123.471
TN	TN	Humphreys	y	2020	PNUSAS147250	SAMN15214617	SRR11997174	y	n	n	Ai	Ai3	1092731	1092731	237.805	237.825	52	52	52.11	4.7242	202745	85078	52	8	17	110.016
GA	GA	MORGAN	y	2020	PNUSAS147169	SAMN15198599	SRR11975289	y	n	n	Ai	Ai1	554140	554140	232.045	232.065	52	53	52.19	4.69009	179639	84312	63	10	21	54.8352
GA	GA	WHEELER	y	2020	PNUSAS147154	SAMN15198597	SRR11975273	y	n	n	Ai	Ai1	348296	348296	240.182	240.207	53	53	52.27	4.58873	83144	45106	100	19	37	36.4628
TN	TN	Haywood	y	2020	PNUSAS146922	SAMN15168983	SRR11953321	y	n	n	Ai	Ai3	1593362	1593362	239.3	239.4	52	53	52.18	4.7267	202696	95101	52	9	16	161.369
NC	NC	Harnett	y	2020	PNUSAS146688	SAMN15147743	SRR11937644	y	n	n	Ai	Ai6	879650	879650	243.369	243.401	52	52	52.11	4.92604	212168	122706	43	9	16	86.9231
AR	AR	Craighead	y	2020	PNUSAS146498	SAMN15101295	SRR11924608	y	n	n	Ai	Ai5	633551	633551	240.009	240.064	52	52	52.17	4.63343	202694	183535	44	9	15	65.6428
NC	NC	Rowan	y	2020	PNUSAS145547	SAMN15045363	SRR11862858	y	n	n	Ai	Ai1	833432	833432	243.616	243.645	52	52	52.2	4.60779	233962	148622	41	8	14	88.1332
SC	SC	LEXINGTON	y	2020	PNUSAS145198	SAMN15018015	SRR11850473	y	n	n	Ai	Ai1	408421	408421	241.807	241.835	52	52	52.21	4.60719	162936	125481	46	10	18	42.8743
SC	SC	LEXINGTON	y	2020	PNUSAS145184	SAMN15018021	SRR11850459	y	n	n	Ai	Ai1	736788	736788	240.291	240.324	52	52	52.09	4.66558	202854	130451	45	9	15	75.8987
SC	SC	Greenville	y	2020	PNUSAS145178	SAMN15017987	SRR11850476	y	n	n	Ai	Ai1	585108	585108	242.946	242.972	52	52	52.21	4.60959	212541	130469	43	8	15	61.6789
NC	NC	Guilford	y	2020	PNUSAS145065	SAMN14998544	SRR11831570	y	n	n	Ai	Ai1	876033	876033	242.889	242.926	51	52	52.08	4.66624	233964	148622	42	8	14	91.2062
NC	NC	McDowell	y	2020	PNUSAS144872	SAMN14984435	SRR11819850	y	n	n	Ai	Ai1	702950	702950	243.787	243.856	52	52	52.21	4.60869	212540	124036	47	9	15	74.3788
NC	NC	Stanly	y	2020	PNUSAS144425	SAMN14934885	SRR11798776	y	n	n	Ai	Ai1	918963	918963	242.849	242.91	52	52	52.26	4.70522	233968	148622	42	8	14	94.8721
TN	TN	Benton	y	2020	PNUSAS144299	SAMN14918815	SRR11789136	y	n	n	Ai	Ai3	1503373	1503373	237.448	237.519	52	52	52.14	4.69021	194689	92994	51	9	17	152.243
SC	SC	RICHLAND	y	2020	PNUSAS144187	SAMN15222752	SRR12003281	y	n	n	Ai	Ai1	331184	331184	241.044	241.073	52	52	52.22	4.6016	148623	79100	65	12	23	34.6986
TN	TN	Shelby	y	2020	PNUSAS143816	SAMN14886750	SRR11753300	y	n	n	Ai	Ai3	879659	879659	234.194	234.304	52	53	52.12	4.7205	171181	86389	71	10	20	87.3041
TN	TN	Shelby	y	2020	PNUSAS143664	SAMN14850036	SRR11729017	y	n	n	Ai	Ai3	995355	995355	238.18	238.241	52	53	52.15	4.69095	136408	69928	70	11	24	101.09
SC	SC	LANCASTER	y	2020	PNUSAS143523	SAMN15222707	SRR12003270	y	n	n	Ai	Ai1	1232785	1232785	239.514	239.568	52	52	52.2	4.60573	228097	148622	41	8	14	128.233
SC	SC	ANDERSON	y	2020	PNUSAS143522	SAMN15222788	SRR12003277	y	n	n	Ai	Ai1	2014570	2014570	238.966	239.022	52	52	52.2	4.60684	233955	148622	41	8	14	209.024
SC	SC	CLARENDON	y	2020	PNUSAS143513	SAMN15222759	SRR12003279	y	n	n	Ai	Ai1	765228	765228	237.463	237.51	52	52	52.21	4.60593	210260	148605	45	9	15	78.912
NC	NC	Catawba	y	2020	PNUSAS143208	SAMN14790083	SRR11662093	y	n	n	Ai	Ai1	1303799	1303799	242.319	242.416	52	52	52.21	4.60684	212179	191430	42	9	14	137.187
NC	NC	Catawba	y	2020	PNUSAS143196	SAMN14790078	SRR11662084	y	n	n	Ai	Ai1	1456432	1456432	243.621	243.672	52	52	52.2	4.60662	233955	148622	41	8	14	154.063
GA	GA	MCDUFFIE	y	2020	PNUSAS142803	SAMN14739484	SRR11616383	y	n	n	Ai	Ai1	1353493	1353493	224.513	224.551	52	52	52.21	4.60797	228112	148622	41	8	14	131.903
SC	SC	Greenville	y	2020	PNUSAS142726	SAMN14738757	SRR11615709	y	n	n	Ai	Ai1	857596	857596	240.32	240.356	53	53	52.25	4.59405	95808	53459	84	17	34	89.7306
SC	SC	LANCASTER	y	2020	PNUSAS142723	SAMN14738752	SRR11615279	y	n	n	Ai	Ai1	825968	825968	230.523	230.582	52	52	52.21	4.6051	212541	128561	42	9	15	82.7035
SC	SC	LANCASTER	y	2020	PNUSAS142722	SAMN14738762	SRR11615704	y	n	n	Ai	Ai1	881731	881731	234.08	234.131	51	52	52.21	4.60865	212541	128561	45	8	15	89.5785
LA	LA	St. Tammany	y	2020	PNUSAS142444	SAMN14680562	SRR11599181	y	n	n	Ai	Ai5	977192	977192	149.74	149.743	52	52	52.09	4.83409	148795	101764	64	11	20	60.5393
GA	GA	JOHNSON	y	2020	PNUSAS142350	SAMN14653000	SRR11581751	y	n	n	Ai	Ai1	1042415	1042415	244.233	244.256	53	53	52.21	4.61091	217914	148622	40	8	14	110.435
GA	GA	MONROE	y	2020	PNUSAS142338	SAMN14653010	SRR11581752	y	n	n	Ai	Ai1	731011	731011	239.517	239.537	52	53	52.18	4.66773	194751	89252	55	10	18	75.0245
GA	GA	PIERCE	y	2020	PNUSAS142337	SAMN14652996	SRR11581754	y	n	n	Ai	Ai6	1537376	1537376	239.216	239.244	53	53	52.19	4.66016	204023	92122	46	8	16	157.842
LA	LA	St. Tammany	y	2019	PNUSAS142057	SAMN14621451	SRR11567388	y	n	n	Ai	Ai5	1383288	1383288	149.341	149.343	52	52	52.11	4.83164	95334	64655	92	17	32	85.5124
LA	LA	Bossier	y	2019	PNUSAS142054	SAMN14621447	SRR11567385	y	n	n	Ai	Ai5	1008581	1008581	149.838	149.845	52	53	52.14	4.82329	92761	57507	101	17	33	62.6657
LA	LA	Terrebonne	y	2019	PNUSAS142050	SAMN14621454	SRR11567372	y	n	n	Ai	Ai5	1319987	1319987	149.833	149.835	52	52	52.12	4.82794	130555	74483	70	12	24	81.9311
SC	SC	LEXINGTON	y	2020	PNUSAS142014	SAMN14613741	SRR11562332	y	n	n	Ai	Ai1	1594223	1594223	234.931	235.13	52	53	52.22	4.60556	194815	86050	54	9	18	162.712
GA	GA	BIBB	y	2020	PNUSAS141817	SAMN14598083	SRR11545266	y	n	n	Ai	Ai1	397699	397699	237.972	237.982	52	52	52.21	4.60862	202696	148622	40	9	15	41.0723
GA	GA	COBB	y	2020	PNUSAS141811	SAMN14598097	SRR11545282	y	n	n	Ai	Ai1	693859	693859	242.07	242.085	52	52	52.2	4.60769	228172	148623	43	8	14	72.9077
SC	SC	LEXINGTON	y	2020	PNUSAS141735	SAMN14606706	SRR11555000	y	n	n	Ai	Ai6	687969	687969	241.88	241.913	52	52	52.21	4.5843	202553	148624	45	9	15	72.603
TN	TN	Shelby	y	2020	PNUSAS141676	SAMN14595031	SRR11537726	y	n	n	Ai	Ai3	1195780	1195780	240.153	240.218	52	53	52.14	4.69276	191585	90499	50	9	18	122.405
LA	LA	East Baton Rouge	y	2020	PNUSAS141468	SAMN14563405	SRR11516673	y	n	n	Ai	Ai5	919504	919504	242.745	242.82	53	53	52.19	4.65147	114862	55123	89	13	28	95.9867
NC	Unk.	Out of State	no	2019	PNUSAS141270	SAMN14549430	SRR11498127	y	n	n	Ai	Ai1	394701	394701	243.233	243.00632630776207	52	52	52.2	4.60628	210294	148622	45	9	15	41.6647
GA	GA	BIBB	y	2020	PNUSAS141025	SAMN14543772	SRR11486747	y	n	n	Ai	Ai1	580583	580583	230.759	230.794	53	53	52.24	4.59539	122625	56358	83	14	27	58.3128
GA	GA	Richmond	y	2020	PNUSAS141015	SAMN14543805	SRR11486732	y	n	n	Ai	Ai1	598351	598351	214.188	214.224	52	52	52.14	4.73331	87763	55099	86	16	33	54.1568
GA	GA	GWINNETT	y	2019	PNUSAS140619	SAMN14517946	SRR11462354	y	n	n	Ai	Ai1	558319	558319	242.974	243.005	53	53	52.23	4.59902	132060	67757	65	11	24	58.9976
GA	GA	NEWTON	y	2019	PNUSAS140616	SAMN14517949	SRR11462359	y	n	n	Ai	Ai1	477559	477559	243.459	243.519	53	53	52.23	4.62833	100203	45310	88	15	32	50.2472
GA	GA	HENRY	y	2019	PNUSAS140615	SAMN14517897	SRR11462358	y	n	n	Ai	Ai7	376703	376703	242.662	242.699	53	53	52.23	4.63722	104180	56529	89	14	29	39.4281
GA	GA	EFFINGHAM	y	2020	PNUSAS140611	SAMN14517901	SRR11462352	y	n	n	Ai	Ai6	553993	553993	244.839	244.867	53	53	52.22	4.6276	148620	82192	61	11	22	58.6252
GA	GA	TREUTLEN	y	2019	PNUSAS140606	SAMN14517899	SRR11462360	y	n	n	Ai	Ai1	1253976	1253976	240.406	240.436	53	53	52.2	4.60757	200583	111800	49	9	16	130.864
GA	GA	DEKALB	y	2019	PNUSAS140603	SAMN14517902	SRR11462356	y	n	n	Ai	Ai6	354996	354996	245.33	245.354	53	53	52.18	4.65387	114152	60337	82	14	28	37.4292
NC	NC	New Hanover	y	2020	PNUSAS140236	SAMN14486585	SRR11449669	y	n	n	Ai	Ai6	888384	888384	241.631	241.696	52	52	52.14	4.66798	212170	95069	44	8	15	91.9839
GA	GA	BUTTS	y	2019	PNUSAS140202	SAMN14486369	SRR11449337	y	n	n	Ai	Ai1	467830	467830	243.797	243.787	52	53	52.21	4.66206	114169	57654	80	16	29	48.9283
GA	GA	FULTON	y	2019	PNUSAS140196	SAMN14486388	SRR11449312	y	n	n	Ai	Ai1	472671	472671	244.841	244.819	53	53	52.23	4.62682	131222	60964	75	13	25	50.0231
GA	GA	LEE	y	2019	PNUSAS140190	SAMN14486387	SRR11449239	y	n	n	Ai	Ai6	624886	624886	240.696	240.677	53	53	52.21	4.62493	142733	83796	62	12	23	65.0395
GA	GA	EFFINGHAM	y	2019	PNUSAS140180	SAMN14486360	SRR11449237	y	n	n	Ai	Ai6	447048	447048	245.76	245.741	53	53	52.25	4.6155	131474	60471	78	13	27	47.6059
GA	GA	CHEROKEE	y	2020	PNUSAS139612	SAMN14430420	SRR11394683	y	n	n	Ai	Ai1	480586	480586	239.979	239.896	52	52	52.21	4.60603	170242	106790	50	11	19	50.0695
NC	NC	Iredell	y	2019	PNUSAS139567	SAMN14428998	SRR11394587	y	n	n	Ai	Ai1	1019079	1019079	244.377	244.462	52	52	52.2	4.60581	210724	148622	44	9	15	108.16
NC	NC	Gaston	y	2019	PNUSAS139528	SAMN14428172	SRR11392981	y	n	n	Ai	Ai1	983105	983105	243.539	243.583	52	52	52.21	4.60876	228126	121215	43	8	14	103.909
NC	NC	Mecklenburg	y	2019	PNUSAS139448	SAMN14420236	SRR11362892	y	n	n	Ai	Ai1	556913	556913	240.934	241.054	52	52	52.25	4.55824	212541	148621	44	8	14	58.8879
GA	GA	COBB	y	2019	PNUSAS139266	SAMN14409825	SRR11355630	y	n	n	Ai	Ai5	561264	561264	244.752	244.766	52	52	52.07	4.79919	169111	82800	62	11	19	57.249
SC	SC	YORK	y	2020	PNUSAS139122	SAMN14403894	SRR11349471	y	n	n	Ai	Ai1	419206	419206	240.899	241.206	51	51	52.21	4.60067	233958	148613	47	8	14	43.9285
NC	NC	Gaston	y	2019	PNUSAS138824	SAMN14384147	SRR11313807	y	n	n	Ai	Ai1	980972	980972	242.95	243.165	52	52	52.2	4.60629	228143	148622	43	8	14	103.525
NC	NC	Randolph	y	2019	PNUSAS138563	SAMN14375075	SRR11304813	y	n	n	Ai	Ai1	907285	907285	240.216	240.287	52	52	52.21	4.60812	233951	148622	42	8	14	94.6055
NC	Unk.	Out of State	no	2019	PNUSAS138558	SAMN14375072	SRR11304971	y	n	n	Ai	Ai1	1133825	1133825	241.113	241.2	52	52	52.21	4.6067	228157	148622	44	8	14	118.709
NC	NC	Durham	y	2019	PNUSAS138350	SAMN14360563	SRR11292357	y	n	n	Ai	Ai6	823387	823387	244.051	244.113	52	52	52.2	4.63285	200433	145406	45	10	16	86.7604
AL	AL	Baldwin	y	2020	PNUSAS138292	SAMN14356373	SRR11290197	y	n	n	Ai	Ai7	964239	964239	242.352	242.36	52	52	52.21	4.64734	206252	140691	42	8	14	100.569
LA	LA	Orleans	y	2020	PNUSAS138225	SAMN14350214	SRR11284110	y	n	n	Ai	Ai5	1655103	1655103	150.035	150.037	52	52	52.09	4.83737	157242	92761	56	9	18	102.669
LA	LA	Livingston	y	2020	PNUSAS138214	SAMN14350126	SRR11284102	y	n	n	Ai	Ai5	1097986	1097986	149.662	149.667	52	52	52.19	4.64446	138831	77076	80	13	25	70.7638
NC	NC	Moore	y	2019	PNUSAS138167	SAMN14353130	SRR11286358	y	n	n	Ai	Ai1	762119	762119	243.354	243.436	52	52	52.2	4.63603	233955	148622	41	8	14	80.0236
GA	GA	JEFF DAVIS	y	2020	PNUSAS138130	SAMN14348052	SRR11281742	y	n	n	Ai	Ai6	1199173	1199173	242.189	242.209	52	52	52.21	4.62375	211981	143753	39	8	15	125.629
GA	GA	COFFEE	y	2019	PNUSAS138126	SAMN14348056	SRR11282193	y	n	n	Ai	Ai6	1490386	1490386	242.932	242.95	52	52	52.19	4.77096	204023	125607	44	9	16	151.783
GA	GA	Richmond	y	2019	PNUSAS137547	SAMN14309574	SRR11248593	y	n	n	Ai	Ai1	389948	389948	245.026	245.051	52	52	52.21	4.60171	149823	95069	55	10	20	41.529
GA	GA	CHEROKEE	y	2019	PNUSAS137537	SAMN14309571	SRR11248586	y	n	n	Ai	Ai1	352398	352398	246.35	246.352	52	52	52.24	4.60311	123606	79819	68	13	24	37.7196
GA	GA	FULTON	y	2019	PNUSAS137536	SAMN14309560	SRR11248607	y	n	n	Ai	Ai5	402586	402586	237.759	237.785	52	52	52.11	4.75047	131328	68184	79	12	25	40.3007
GA	GA	CAMDEN	y	2019	PNUSAS137145	SAMN14260162	SRR11216328	y	n	n	Ai	Ai6	556733	556733	245.768	245.786	52	52	52.2	4.63249	212170	148622	41	8	15	59.0749
GA	GA	EFFINGHAM	y	2019	PNUSAS137142	SAMN14260141	SRR11216251	y	n	n	Ai	Ai6	446324	446324	245.35	245.363	52	52	52.2	4.63183	204023	125606	42	9	16	47.2851
NC	NC	Onslow	y	2019	PNUSAS136956	SAMN14258756	SRR11214996	y	n	n	Ai	Ai6	891753	891753	240.979	241.061	52	52	52.21	4.58142	204023	141302	42	9	16	93.827
NC	NC	Pender	y	2020	PNUSAS136952	SAMN14258790	SRR11215012	y	n	n	Ai	Ai6	869938	869938	241.277	241.36	52	52	52.2	4.63078	204155	95069	44	8	15	90.6681
LA	LA	St. Tammany	y	2019	PNUSAS136434	SAMN14231581	SRR11195562	y	n	n	Ai	Ai5	1043144	1043144	149.633	149.652	52	52	52.13	4.82111	92942	50351	93	17	34	64.7565
NC	NC	Durham	y	2019	PNUSAS136118	SAMN14176967	SRR11174938	y	n	n	Ai	Ai6	964513	964513	243.18	243.254	52	52	52.2	4.62955	203833	108570	42	9	16	101.343
NC	NC	Brunswick	y	2019	PNUSAS136034	SAMN14175012	SRR11173369	y	n	n	Ai	Ai6	981370	981370	244.463	244.536	52	52	52.2	4.63295	212170	162888	41	8	14	103.582
NC	NC	New Hanover	y	2019	PNUSAS136033	SAMN14175049	SRR11173377	y	n	n	Ai	Ai6	1094191	1094191	244.11	244.165	52	52	52.17	4.65378	200433	148623	43	10	16	114.803
NC	NC	Rowan	y	2019	PNUSAS136028	SAMN14175013	SRR11173368	y	n	n	Ai	Ai6	1089577	1089577	243.276	243.37	52	52	52.2	4.62964	204023	148623	42	9	15	114.531
GA	GA	BALDWIN	y	2019	PNUSAS135739	SAMN14171474	SRR11167985	y	n	n	Ai	Ai7	620698	620698	235.379	235.474	52	52	52.22	4.62135	140078	78723	63	11	21	63.2407
GA	GA	POLK	y	2020	PNUSAS135682	SAMN14168530	SRR11150267	y	n	n	Ai	Ai2	633110	633110	244.092	244.104	52	52	52.21	4.60431	155487	86079	53	10	19	67.1286
NC	NC	Union	y	2020	PNUSAS135662	SAMN14168544	SRR11150271	y	n	n	Ai	Ai1	989739	989739	239.559	239.631	53	53	52.22	4.62173	157999	86089	59	11	21	102.618
GA	GA		no	2020	PNUSAS135660	SAMN14162727	SRR11143731	y	n	n	Ai	Ai7	576643	576643	242.254	229.758	52	52	52.21	4.64958	121872	61519	74	13	26	58.5391
GA	GA	Richmond	y	2019	PNUSAS135657	SAMN14162732	SRR11143724	y	n	n	Ai	Ai1	619619	619619	246	246.017	52	53	52.23	4.60581	144079	84951	62	11	21	66.191
LA	LA	St. Tammany	y	2019	PNUSAS135460	SAMN14145651	SRR11122470	y	n	n	Ai	Ai5	1149512	1149512	149.439	149.444	52	52	52.09	4.80172	117855	64655	81	13	26	71.5513
LA	LA	Caddo	y	2019	PNUSAS135225	SAMN14134249	SRR11110296	y	n	n	Ai	Ai7	861824	861824	149.991	149.992	52	52	52.21	4.77676	97093	58441	82	12	28	54.1228
GA	GA	UNKNOWN	no	2020	PNUSAS135220	SAMN14130045	SRR11105438	y	n	n	Ai	Ai1	1082571	1082571	233.128	223.184	53	53	52.22	4.6053	194815	111800	51	10	17	107.266
GA	GA	DOUGLAS	y	2020	PNUSAS135213	SAMN14130036	SRR11105441	y	n	n	Ai	Ai1	755862	755862	241.737	241.765	53	53	52.23	4.60194	170278	86089	58	10	19	79.4147
GA	GA	MONROE	y	2020	PNUSAS135209	SAMN14130461	SRR11106653	y	n	n	Ai	Ai5	616769	616769	239.69	239.724	53	53	52.22	4.61287	72699	43744	106	19	39	64.1005
GA	GA	Richmond	y	2020	PNUSAS135194	SAMN14130455	SRR11106649	y	n	n	Ai	Ai1	303895	303895	246.451	246.474	53	53	52.24	4.62094	98638	60710	82	16	31	32.4171
GA	GA	COLUMBIA	y	2019	PNUSAS135193	SAMN14130057	SRR11105453	y	n	n	Ai	Ai1	459021	459021	241.579	241.611	53	53	52.25	4.5943	86090	56583	92	19	35	48.276
GA	GA	DEKALB	y	2019	PNUSAS135184	SAMN14130048	SRR11105487	y	n	n	Ai	Ai1	592780	592780	240.442	240.463	52	52	52.06	4.74226	106343	68830	88	14	28	60.1128
NC	NC	Franklin	y	2019	PNUSAS134922	SAMN14120903	SRR11096731	y	n	n	Ai	Ai6	537582	537582	242.043	242.127	52	52	52.17	4.7148	204023	95069	47	9	17	55.2051
LA	LA	Washington	y	2019	PNUSAS134864	SAMN14113694	SRR11091001	y	n	n	Ai	Ai5	757034	757034	148.265	148.279	52	52	52.16	4.65682	105886	61029	90	15	29	48.2076
LA	LA	Bossier	y	2019	PNUSAS134853	SAMN14113680	SRR11090905	y	n	n	Ai	Ai7	1068294	1068294	149.736	149.737	52	52	52.2	4.63687	190234	102386	54	8	16	68.9958
LA	LA	Jefferson	y	2019	PNUSAS134850	SAMN14113683	SRR11090907	y	n	n	Ai	Ai5	3014695	3014695	148.579	148.59	52	52	52.1	4.86956	157246	101765	58	11	20	183.974
NC	NC	Johnston	y	2019	PNUSAS134751	SAMN14113220	SRR11089791	y	n	n	Ai	Ai1	780462	780462	241.423	241.497	53	53	52.22	4.60006	132609	69001	72	12	25	81.934
LA	LA	St. Tammany	y	2019	PNUSAS134434	SAMN14089752	SRR11075441	y	n	n	Ai	Ai5	1012988	1012988	149.848	149.867	52	52	52.08	4.82984	117470	74483	74	13	26	62.8606
LA	LA	Rapides	y	2019	PNUSAS134432	SAMN14089742	SRR11075421	y	n	n	Ai	Ai7	1373210	1373210	149.64	149.659	52	53	52.23	4.63238	113305	63476	71	13	27	88.7234
LA	LA	Bienville	y	2019	PNUSAS134429	SAMN14089745	SRR11075424	y	n	n	Ai	Ai7	1320964	1320964	149.227	149.262	52	52	52.19	4.70801	157055	84180	60	10	20	83.7495
LA	LA	St. Tammany	y	2019	PNUSAS134427	SAMN14089747	SRR11075420	y	n	n	Ai	Ai5	826594	826594	149.728	149.751	52	52	52.12	4.77194	95466	61548	94	17	32	51.8757
GA	GA	Richmond	y	2020	PNUSAS134210	SAMN14084284	SRR11068208	y	n	n	Ai	Ai1	317034	317034	231.37	231.409	52	52	52.2	4.60384	194818	111800	50	9	17	31.8683
GA	GA	COLUMBIA	y	2019	PNUSAS134185	SAMN14084274	SRR11068195	y	n	n	Ai	Ai1	307737	307737	246.384	246.414	51	51	52.12	4.6718	235743	166445	42	8	13	32.4612
NC	NC	Cleveland	y	2019	PNUSAS133748	SAMN14074901	SRR11051001	y	n	n	Ai	Ai1	961244	961244	243.013	243.077	52	52	52.15	4.71758	233962	148622	44	8	14	99.0446
LA	LA	Lafayette	y	2020	PNUSAS133696	SAMN14068966	SRR11043361	y	n	n	Ai	Ai7	1583966	1583966	149.809	149.81	52	52	52.04	4.82874	155205	91194	53	9	20	98.2838
LA	LA	Orleans	y	2019	PNUSAS133694	SAMN14068968	SRR11043355	y	n	n	Ai	Ai5	1104005	1104005	150.035	150.035	52	52	52.09	4.82931	113076	71179	70	14	27	68.5977
LA	LA	Terrebonne	y	2019	PNUSAS133691	SAMN14068851	SRR11042842	y	n	n	Ai	Ai5	1023052	1023052	150.129	150.129	52	52	52.09	4.80495	151766	85990	61	11	22	63.9299
LA	LA	St. Tammany	y	2020	PNUSAS133686	SAMN14068292	SRR11041621	y	n	n	Ai	Ai5	1673216	1673216	149.265	149.291	52	52	52.09	4.82765	137441	82700	70	12	24	103.477
LA	LA	Jefferson	y	2019	PNUSAS133332	SAMN14007766	SRR11028637	y	n	n	Ai	Ai5	1617458	1617458	149.672	149.672	52	52	52.09	4.80123	151766	85989	69	11	22	100.844
LA	LA	East Baton Rouge	y	2019	PNUSAS133330	SAMN14007768	SRR11028640	y	n	n	Ai	Ai5	1324740	1324740	149.498	149.499	52	52	52.15	4.65711	137410	70130	71	12	24	85.0514
LA	LA	Lafayette	y	2020	PNUSAS133287	SAMN14003180	SRR11027303	y	n	n	Ai	Ai7	809039	809039	149.537	149.581	52	52	52.16	4.78361	114224	76158	76	12	24	50.589
GA	GA	BLECKLEY	y	2019	PNUSAS133282	SAMN14002674	SRR11026687	y	n	n	Ai	Ai1	851060	851060	216.514	216.532	52	52	52.17	4.72084	201164	92086	53	9	16	78.0684
GA	GA	GORDON	y	2020	PNUSAS133278	SAMN14002672	SRR11026686	y	n	n	Ai	Ai1	1182956	1182956	220.384	220.396	52	52	52.18	4.65631	212541	111800	44	9	15	111.982
NC	NC	Surry	y	2019	PNUSAS133236	SAMN14002505	SRR11024930	y	n	n	Ai	Ai1	890220	890220	242.116	242.204	52	52	52.05	4.76266	233956	195305	42	8	13	90.5273
GA	GA	COBB	y	2019	PNUSAS133195	SAMN14002056	SRR11024684	y	n	n	Ai	Ai1	831969	831969	238.92	238.572	53	53	52.23	4.70829	148622	78170	63	12	23	84.3743
GA	GA	COBB	y	2019	PNUSAS133194	SAMN14002045	SRR11024695	y	n	n	Ai	Ai1	698843	698843	239.701	239.39	52	52	52.22	4.59936	201158	108184	54	9	16	72.7949
GA	GA	FULTON	y	2019	PNUSAS133188	SAMN14002046	SRR11024689	y	n	n	Ai	Ai3	524043	524043	240.717	240.39	52	52	52.15	4.6883	162921	83957	58	9	19	53.7766
GA	GA	FORSYTH	y	2019	PNUSAS133187	SAMN14002042	SRR11024687	y	n	n	Ai	Ai2	627746	627746	240.683	240.383	53	53	52.17	4.64988	113515	68471	79	12	26	64.9452
AL	AL	Houston	y	2020	PNUSAS132960	SAMN13979698	SRR11014654	y	n	n	Ai	Ai5	779802	779802	240.013	240.104	52	52	52.2	4.58742	195439	136270	46	10	16	81.6136
GA	GA	DEKALB	y	2019	PNUSAS132482	SAMN13973589	SRR11003707	y	n	n	Ai	Ai1	412421	412421	238.19	238.209	53	53	52.24	4.57898	148623	86090	54	11	20	42.9084
LA	LA	Jefferson	y	2020	PNUSAS132404	SAMN13964227	SRR10997554	y	n	n	Ai	Ai5	994408	994408	149.008	149.022	52	52	52.13	4.82219	98287	61871	86	17	33	61.4584
LA	LA	Orleans	y	2020	PNUSAS132403	SAMN13964228	SRR10997557	y	n	n	Ai	Ai5	2215114	2215114	148.324	148.334	52	52	52.07	4.82693	149444	81168	66	11	23	136.139
LA	LA	Orleans	y	2019	PNUSAS132399	SAMN13964220	SRR10997549	y	n	n	Ai	Ai5	931170	931170	150.032	150.032	52	52	52.12	4.77793	120620	77076	66	13	25	58.4793
LA	LA	St. Tammany	y	2019	PNUSAS132390	SAMN13964212	SRR10997543	y	n	n	Ai	Ai7	1375443	1375443	148.974	148.984	52	52	52.14	4.82753	125994	59522	74	12	25	84.8931
GA	GA	MITCHELL	y	2020	PNUSAS132158	SAMN13949488	SRR10992427	y	n	n	Ai	Ai6	574174	574174	235.669	235.673	52	52	52.21	4.62973	195306	92155	48	9	17	58.4553
NC	NC	Columbus	y	2020	PNUSAS132130	SAMN13947675	SRR10992310	y	n	n	Ai	Ai6	1074261	1074261	242.553	242.606	52	52	52.17	4.66724	204021	148623	41	9	15	111.669
NC	NC	Randolph	y	2019	PNUSAS132022	SAMN13946286	SRR10992633	y	n	n	Ai	Ai1	772812	772812	241.815	241.892	52	52	52.2	4.60628	211689	148622	41	9	15	81.1531
NC	NC	Moore	y	2019	PNUSAS132018	SAMN13946292	SRR10992542	y	n	n	Ai	Ai1	696098	696098	242.05	242.129	52	52	52.21	4.60728	233964	148622	40	8	14	73.153
NC	NC	Harnett	y	2019	PNUSAS132012	SAMN13946277	SRR10992631	y	n	n	Ai	Ai6	878084	878084	242.566	242.63	52	52	52.2	4.63279	203833	145192	43	9	15	91.9625
SC	SC	SUMTER	y	2020	PNUSAS131891	SAMN13941231	SRR10985429	y	n	n	Ai	Ai6	1142561	1142561	236.993	237.261	52	52	52.2	4.63212	233956	148624	43	7	13	116.98
GA	GA	ROCKDALE	y	2019	PNUSAS131707	SAMN14002678	SRR11026691	y	n	n	Ai	Ai1	415367	415367	233.882	233.898	52	52	52.14	4.70515	194751	82511	61	9	19	41.2953
NC	NC	Lincoln	y	2019	PNUSAS131606	SAMN13936495	SRR10980170	y	n	n	Ai	Ai1	681084	681084	243.799	243.89	53	53	52.25	4.59284	113372	56623	83	13	28	72.3206
NC	NC	Cabarrus	y	2019	PNUSAS131597	SAMN13936488	SRR10980175	y	n	n	Ai	Ai1	1154948	1154948	229.937	230.038	53	53	52.2	4.6342	200905	95758	49	10	17	114.636
LA	LA	East Baton Rouge	y	2019	PNUSAS131287	SAMN13929702	SRR10971291	y	n	n	Ai	Ai5	708595	708595	149.543	149.548	51	51	52.19	4.64424	82502	46484	101	20	38	45.6339
LA	LA	East Baton Rouge	y	2019	PNUSAS131286	SAMN13929703	SRR10971281	y	n	n	Ai	Ai5	1143963	1143963	149.355	149.364	52	52	52.09	4.79874	108438	62813	84	14	28	71.211
LA	LA	Jefferson	y	2019	PNUSAS131285	SAMN13929704	SRR10971280	y	n	n	Ai	Ai5	1258838	1258838	148.414	148.416	52	52	52.15	4.65346	117765	71179	74	12	24	80.2974
LA	LA	Bienville	y	2019	PNUSAS131281	SAMN13929433	SRR10971229	y	n	n	Ai	Ai7	880222	880222	149.616	149.619	52	52	52.21	4.70768	121780	59396	72	10	23	55.9497
LA	LA	Ouachita	y	2019	PNUSAS131280	SAMN13929432	SRR10971232	y	n	n	Ai	Ai7	1267321	1267321	149.357	149.36	52	53	52.16	4.6752	125959	91020	63	11	22	80.9742
NC	NC	Montgomery	y	2019	PNUSAS130982	SAMN13927513	SRR10969682	y	n	n	Ai	Ai1	753276	753276	240.568	240.648	52	52	52.2	4.60729	207454	111800	45	9	16	78.677
LA	LA	Ouachita	y	2019	PNUSAS130724	SAMN13915784	SRR10960459	y	n	n	Ai	Ai7	1545507	1545507	147.139	147.173	52	52	52.11	4.79554	144280	92757	60	11	21	94.8509
NC	NC	Montgomery	y	2019	PNUSAS130694	SAMN13910231	SRR10958393	y	n	n	Ai	Ai1	1063166	1063166	241.86	241.95	52	52	52.09	4.66263	202705	108658	46	9	17	110.318
NC	Unk.	Out of State	no	2019	PNUSAS130681	SAMN13910240	SRR10958377	y	n	n	Ai	Ai6	652049	652049	242.867	242.947	52	52	52.2	4.63091	204155	95069	50	9	17	68.4044
SC	SC	WILLIAMSBURG	y	2020	PNUSAS130275	SAMN13899787	SRR10948803	y	n	n	Ai	Ai1	402824	402824	206.176	206.251	51	51	52.2	4.60444	196514	111800	48	9	17	36.0815
NC	NC	Cumberland	y	2019	PNUSAS130225	SAMN13898129	SRR10946694	y	n	n	Ai	Ai6	1375253	1375253	229.055	229.16	52	52	52.17	4.67562	210415	149785	46	9	15	134.776
NC	NC	Brunswick	y	2019	PNUSAS129930	SAMN13895028	SRR10918044	y	n	n	Ai	Ai6	707318	707318	241.992	242.10442827695604	52	52	52.17	4.71516	204023	95069	46	9	17	72.6191
SC	SC	LEXINGTON	y	2019	PNUSAS129772	SAMN13878890	SRR10910716	y	n	n	Ai	Ai1	937538	937538	197.879	198.451	52	52	52.2	4.63504	195023	111789	50	10	18	80.1664
LA	LA	St. Tammany	y	2019	PNUSAS129727	SAMN13876914	SRR10907464	y	n	n	Ai	Ai7	1974753	1974753	149.8	149.804	52	52	52.12	4.82967	183196	95004	57	10	19	122.502
LA	LA	St. Tammany	y	2019	PNUSAS129720	SAMN13876903	SRR10907376	y	n	n	Ai	Ai5	1577655	1577655	148.414	148.42	52	52	52.1	4.83233	147973	85489	64	11	22	96.91
LA	LA	Orleans	y	2019	PNUSAS129638	SAMN13874267	SRR10904966	y	n	n	Ai	Ai5	682468	682468	149.332	149.335	52	52	52.25	4.62616	67606	42088	122	25	46	44.0604
AL	AL	Mobile	y	2019	PNUSAS129482	SAMN13873486	SRR10904022	y	n	n	Ai	Ai5	797132	797132	236.66	236.849	52	52	52.12	4.70424	203754	110241	51	9	16	80.2359
AL	AL	Madison	y	2019	PNUSAS129472	SAMN13873445	SRR10904016	y	n	n	Ai	Ai5	954371	954371	239.096	239.26	51	52	52.03	4.68788	203217	167679	45	9	15	97.385
LA	LA	Jefferson	y	2019	PNUSAS129258	SAMN13867133	SRR10898366	y	n	n	Ai	Ai5	1561253	1561253	135.766	135.823	51	52	52.07	4.82976	149426	77346	65	12	24	87.7929
LA	LA	St. Tammany	y	2019	PNUSAS129187	SAMN13866492	SRR10897522	y	n	n	Ai	Ai5	1532320	1532320	149.207	149.222	52	52	52.1	4.83115	139007	85489	65	12	24	94.6542
LA	LA	St. Tammany	y	2019	PNUSAS129186	SAMN13866493	SRR10897436	y	n	excl. (not clade Ai)	Bi	N/A	1133428	1133428	149.608	149.611	52	52	52.23	4.56046	97648	68307	68	14	27	74.3659
LA	LA	Tangipahoa	y	2019	PNUSAS129073	SAMN13858552	SRR10888000	y	n	n	Ai	Ai5	1457056	1457056	149.258	149.276	52	52	52.09	4.80229	108875	64954	78	14	27	90.5777
LA	LA	Lafayette	y	2019	PNUSAS129061	SAMN13858174	SRR10888009	y	n	n	Ai	Ai7	1121820	1121820	149.453	149.453	51	52	52.19	4.7236	140490	93800	60	10	20	70.9878
NC	NC	Beaufort	y	2019	PNUSAS128674	SAMN13851781	SRR10883998	y	n	n	Ai	Ai1	1006216	1006216	246.13	246.181	53	53	52.23	4.59703	123031	77445	69	13	24	107.759
NC	NC	Mecklenburg	y	2019	PNUSAS128671	SAMN13851628	SRR10883986	y	n	n	Ai	Ai1	1166621	1166621	246.52	246.572	53	53	52.23	4.59996	160258	73635	66	12	23	125.056
NC	NC	Onslow	y	2019	PNUSAS128570	SAMN13841772	SRR10883307	y	n	n	Ai	Ai6	484742	484742	243.437	243.511	53	53	52.27	4.61398	116681	69742	71	14	26	51.1585
NC	NC	Brunswick	y	2019	PNUSAS128564	SAMN13841749	SRR10883294	y	n	n	Ai	Ai6	957199	957199	237.392	237.48	53	53	52.24	4.68768	143123	82097	67	13	24	96.9662
SC	SC	SUMTER	y	2019	PNUSAS128551	SAMN13841650	SRR10883140	y	n	n	Ai	Ai6	499875	499875	196.77	196.757	51	52	52.23	4.58079	148624	71279	65	11	23	42.9433
SC	LA	ST. TAMMANY	y	2019	PNUSAS128240	SAMN31838782	SRR22378575	y	n	n	Ai	Ai5	938816	938816	233.385	233.413	51	51	52.1	4.8118	195171	86089	56	10	19	91.0755
LA	LA	Lincoln	y	2019	PNUSAS128207	SAMN13830240	SRR10874098	y	n	n	Ai	Ai7	938418	938418	149.052	149.061	52	53	52.29	4.59851	74505	43400	105	21	40	60.836
LA	LA	Caddo	y	2019	PNUSAS128203	SAMN13830252	SRR10874092	y	n	n	Ai	Ai7	1571117	1571117	149.315	149.329	52	52	52.1	4.83324	173414	77076	72	10	20	97.0789
LA	LA	East Baton Rouge	y	2019	PNUSAS128202	SAMN13830255	SRR10874093	y	n	n	Ai	Ai5	1299780	1299780	149.233	149.243	52	52	52.09	4.82753	139495	82700	77	13	25	80.3625
LA	LA	Jefferson	y	2019	PNUSAS128192	SAMN13830195	SRR10874066	y	n	n	Ai	Ai5	2458749	2458749	147.702	147.707	52	52	52.08	4.82938	157266	77346	69	11	22	150.399
NC	Unk.	Out of State	no	2019	PNUSAS128065	SAMN13825748	SRR10871226	y	n	n	Ai	Ai1	1394545	1394545	245.139	245.197	52	53	52.12	4.715	189507	95049	50	9	18	145.026
NC	NC	MECKLENBURG	y	2019	PNUSAS127927	SAMN13822084	SRR10868823	y	n	n	Ai	Ai1	909321	909321	239.775	239.865	52	52	52.21	4.60728	212541	128561	43	8	15	94.6646
NC	NC	Stanly	y	2019	PNUSAS127921	SAMN13822094	SRR10868815	y	n	n	Ai	Ai1	932665	932665	239.865	239.954	52	52	52.21	4.59813	221800	148622	42	8	14	97.3243
NC	NC	MOORE	y	2019	PNUSAS127912	SAMN13822106	SRR10868834	y	n	n	Ai	Ai1	762983	762983	241.327	241.432	52	52	52.2	4.63559	212179	112185	46	9	16	79.4585
NC	NC	GASTON	y	2019	PNUSAS127852	SAMN13822059	SRR10868793	y	n	n	Ai	Ai1	778763	778763	242.469	242.515	52	52	52.21	4.60491	233961	189504	43	8	13	82.0185
SC	SC	BEAUFORT	y	2019	PNUSAS127312	SAMN31838781	SRR22378577	y	n	n	Ai	Ai5	938816	938816	233.385	233.413	51	51	52.1	4.8118	195171	86089	56	10	19	91.0755
NC	NC	Columbus	y	2019	PNUSAS127255	SAMN13745527	SRR10841810	y	n	n	Ai	Ai1	803819	803819	244.985	245.04	53	53	52.12	4.63653	228157	101537	45	8	16	84.9538
NC	Unk.	Out of state	no	2019	PNUSAS127157	SAMN13740842	SRR10835782	y	n	n	Ai	Ai1	1082091	1082091	242.993	243.043	53	53	52.19	4.63208	93778	57472	81	14	30	113.542
GA	GA	LONG	y	2019	PNUSAS126837	SAMN13740168	SRR10833816	y	n	n	Ai	Ai1	555638	555638	230.709	230.724	52	52	52.22	4.59881	202587	111801	50	9	16	55.7513
GA	GA	DEKALB	y	2019	PNUSAS126825	SAMN13740139	SRR10834022	y	n	n	Ai	Ai1	584901	584901	230.886	230.909	52	52	52.1	4.74376	148622	82574	74	12	23	56.939
GA	GA	HENRY	y	2019	PNUSAS126821	SAMN13740156	SRR10834027	y	n	n	Ai	Ai7	510340	510340	222.108	222.128	52	52	52.16	4.76787	125086	77517	75	12	23	47.5497
KY	KY	Woodford	y	2020	PNUSAS126191	SAMN13708964	SRR10815171	y	n	n	Ai	Ai1	1228088	1228088	148.165	148.179	52	52	52.21	4.59884	212429	111581	44	9	15	79.1366
GA	GA	FULTON	y	2019	PNUSAS126014	SAMN13704931	SRR10810812	y	n	excl. (not clade Ai)	Bi	N/A	1379128	1379128	230.382	230.376	52	52	52.14	4.67129	275468	214919	26	5	10	136.032
SC	SC	YORK	y	2019	PNUSAS125616	SAMN31838786	SRR22378572	y	n	n	Ai	Ai1	828289	828289	238.408	238.438	52	52	52.21	4.60081	131257	59981	65	12	24	85.8471
NC	NC	Wake	y	2019	PNUSAS125555	SAMN13688117	SRR10771631	y	n	n	Ai	Ai1	1005516	1005516	241.516	241.616	52	53	52.21	4.60484	223346	148623	43	8	14	105.497
GA	GA	Richmond	y	2019	PNUSAS125244	SAMN13682934	SRR10768489	y	n	n	Ai	Ai1	318089	318089	235.741	235.759	52	52	52.21	4.6038	172537	95069	56	10	19	32.5772
MS	MS	Lafayette	y	2019	PNUSAS125077	SAMN13681976	SRR10767112	y	n	n	Ai	Ai5	894274	894274	232.064	232.183	53	53	52.2	4.61974	148562	83977	70	12	22	89.8675
MS	MS	Scott	y	2019	PNUSAS125073	SAMN13681980	SRR10767109	y	n	n	Ai	Ai5	696703	696703	217.352	217.489	53	53	52.17	4.65265	138164	61306	79	14	27	65.1145
TN	TN	Fayette	y	2019	PNUSAS124025	SAMN13649808	SRR10744644	y	n	n	Ai	Ai3	900856	900856	240.81	240.788	52	52	52.16	4.6898	169111	82747	57	9	19	92.5093
NC	NC	Cabarrus	y	2019	PNUSAS123904	SAMN13648511	SRR10744137	y	n	n	Ai	Ai6	862083	862083	245.835	245.898	52	52	52.2	4.63011	212169	148623	39	8	15	91.5561
NC	NC	Randolph	y	2019	PNUSAS123887	SAMN13642317	SRR10744073	y	n	n	Ai	Ai1	926648	926648	242.257	242.333	53	53	52.21	4.60674	181624	130474	48	10	17	97.4756
SC	SC	BEAUFORT	y	2019	PNUSAS123773	SAMN13624109	SRR10728889	y	n	n	Ai	Ai1	1136771	1136771	240.19	239.81	52	52	52.21	4.60367	170787	86089	59	11	21	118.525
SC	SC	NEWBERRY	y	2019	PNUSAS123772	SAMN13624110	SRR10728902	y	n	n	Ai	Ai1	1330469	1330469	237.644	237.305	52	52	52.17	4.71371	200583	100227	55	9	17	134.057
SC	SC	LEXINGTON	y	2019	PNUSAS123767	SAMN13624118	SRR10728892	y	n	n	Ai	Ai1	1254372	1254372	239.603	239.124	52	51	52.2	4.59928	206524	108185	51	10	17	130.564
SC	SC	SUMTER	y	2019	PNUSAS123745	SAMN13624102	SRR10728866	y	n	n	Ai	Ai6	1645258	1645258	239.147	239.204	53	53	52.21	4.62434	194744	113306	46	10	17	170.189
GA	GA	CAMDEN	y	2019	PNUSAS122535	SAMN13551706	SRR10678215	y	n	n	Ai	Ai6	539628	539628	232.618	232.655	53	53	52.27	4.61825	79135	43592	115	19	40	54.3656
GA	GA	CLARKE	y	2019	PNUSAS122516	SAMN13551708	SRR10678254	y	n	n	Ai	Ai1	622968	622968	234.872	234.901	53	53	52.16	4.70691	87048	55161	90	19	36	62.1752
NC	NC	Cumberland	y	2019	PNUSAS122489	SAMN13549466	SRR10676373	y	n	n	Ai	Ai6	750250	750250	244.903	244.937	52	52	52.2	4.6319	194815	141302	44	10	17	79.3418
NC	NC	Orange	y	2019	PNUSAS122475	SAMN13549492	SRR10676637	y	n	n	Ai	Ai6	686883	686883	244.178	244.21	52	52	52.2	4.62978	204023	141301	41	9	16	72.4582
SC	SC	Charleston	y	2019	PNUSAS121906	SAMN13536118	SRR10664279	y	n	n	Ai	Ai6	1349021	1349021	239.179	239.204	52	53	52.2	4.63216	203076	148624	43	10	16	139.319
SC	SC	Greenville	y	2019	PNUSAS121896	SAMN13536122	SRR10664273	y	n	n	Ai	Ai1	499740	499740	239.162	239.182	52	52	52.23	4.60248	159926	77445	66	11	22	51.9388
NC	NC	Guilford	y	2019	PNUSAS121670	SAMN13523725	SRR10617532	y	n	n	Ai	Ai6	751080	751080	243.984	244.045	53	53	52.2	4.63308	179885	90860	52	10	19	79.1156
NC	NC	Iredell	y	2019	PNUSAS121548	SAMN13520515	SRR10615478	y	n	n	Ai	Ai1	732130	732130	245.152	245.202	52	52	52.21	4.60658	233957	148622	41	8	14	77.9325
NC	NC	Harnett	y	2019	PNUSAS121532	SAMN13520207	SRR10615302	y	n	n	Ai	Ai1	782410	782410	244.736	244.791	52	53	52.2	4.60557	203076	147957	44	8	14	83.1626
NC	NC	Bladen	y	2019	PNUSAS121531	SAMN13520219	SRR10615305	y	n	n	Ai	Ai6	877391	877391	238.214	238.299	53	53	52.22	4.62267	144358	88736	63	12	22	90.443
MS	MS	Jackson	y	2019	PNUSAS121440	SAMN13515509	SRR10609687	y	n	n	Ai	Ai7	1185261	1185261	228.661	228.728	53	53	52.14	4.72134	155313	91933	58	9	19	114.824
NC	NC	Wake	y	2019	PNUSAS121255	SAMN13514228	SRR10609610	y	n	n	Ai	Ai6	1033430	1033430	244.515	244.588	53	53	52.21	4.62615	168362	85076	63	9	19	109.26
AL	AL	Pike	y	2019	PNUSAS120664	SAMN13491041	SRR10592007	y	n	n	Ai	Ai5	1488259	1488259	148.695	148.683	52	52	52.2	4.57943	181300	85627	54	11	20	96.6442
NC	NC	Stanly	y	2019	PNUSAS120434	SAMN13473111	SRR10579085	y	n	n	Ai	Ai1	623083	623083	238.492	238.616	53	53	52.26	4.59114	94859	61543	89	17	32	64.7504
NC	NC	Wake	y	2019	PNUSAS120430	SAMN13473106	SRR10579088	y	n	n	Ai	Ai1	770273	770273	241.281	241.351	53	53	52.26	4.59383	100490	62169	77	15	30	80.9254
SC	SC	Horry	y	2019	PNUSAS119929	SAMN13447614	SRR10571648	y	n	n	Ai	Ai6	1571951	1571951	236.867	236.897	52	52	52.21	4.63303	212885	125606	43	8	15	160.745
SC	SC	Colleton	y	2019	PNUSAS119921	SAMN13447630	SRR10571768	y	n	n	Ai	Ai1	2050432	2050432	234.223	234.308	52	52	52.2	4.60496	228172	112186	45	8	15	208.621
SC	SC	Berkeley	y	2019	PNUSAS119920	SAMN13447636	SRR10571762	y	n	n	Ai	Ai1	984096	984096	235.058	235.113	52	52	52.21	4.60721	228172	148622	41	8	14	100.428
SC	SC	Lexington	y	2019	PNUSAS119907	SAMN13447600	SRR10571644	y	n	n	Ai	Ai1	1232826	1232826	237.942	237.98	52	52	52.21	4.60335	211361	111800	47	8	16	127.457
SC	SC	Charleston	y	2019	PNUSAS119897	SAMN13447611	SRR10571653	y	n	n	Ai	Ai1	1016178	1016178	238.261	238.292	52	52	52.21	4.6086	228172	140925	44	8	14	105.078
MS	MS	Madison	y	2019	PNUSAS119275	SAMN13390790	SRR10533124	y	n	n	Ai	Ai5	355642	355642	231.604	231.658	52	52	52.19	4.62363	137619	77517	62	12	24	35.6333
MS	?	?	?	2019	PNUSAS119273	SAMN13390792	SRR10533122	y	n	n	Ai	Ai5	691274	691274	221.961	215.518	52	52	52.14	4.66219	187314	93209	56	10	18	64.8661
MS	MS	Jackson	y	2019	PNUSAS119271	SAMN13390794	SRR10533127	y	n	n	Ai	Ai5	376581	376581	230.984	231.047	52	52	52.16	4.69001	142855	64737	73	11	24	37.0984
NC	NC	Cabarrus	y	2019	PNUSAS119011	SAMN13412225	SRR10541540	y	n	n	Ai	Ai1	871872	871872	233.169	233.294	52	53	52.21	4.60607	200903	95069	46	9	17	88.2958
NC	NC	Cabarrus	y	2019	PNUSAS119010	SAMN13412228	SRR10541536	y	n	n	Ai	Ai1	1056180	1056180	244.602	244.658	53	53	52.21	4.6065	202696	95069	51	10	18	112.178
NC	NC	Montgomery	y	2019	PNUSAS118974	SAMN13389788	SRR10532666	y	n	n	Ai	Ai1	713795	713795	242.054	242.096	52	52	52.14	4.73612	200903	101474	49	10	17	72.9676
NC	NC	Iredell	y	2019	PNUSAS118959	SAMN13389755	SRR10532653	y	n	n	Ai	Ai1	711710	711710	240.978	241.056	52	52	52.21	4.60611	233964	148622	40	8	14	74.4812
AR	AR	Baxter	y	2019	PNUSAS118441	SAMN13354187	SRR10513448	y	n	n	Ai	Ai7	1175112	1175112	242.705	242.767	53	53	52.21	4.61198	190336	102657	45	8	16	123.696
NC	NC	Brunswick	y	2019	PNUSAS118348	SAMN13353939	SRR10513293	y	n	n	Ai	Ai6	1255895	1255895	206.457	206.75	52	52	52.2	4.63193	233961	148624	41	7	13	112.036
NC	NC	Craven	y	2019	PNUSAS118342	SAMN13353967	SRR10513313	y	n	n	Ai	Ai3	905793	905793	207.994	208.287	52	52	52.14	4.69091	202747	92994	48	9	18	80.3819
NC	NC	Franklin	y	2019	PNUSAS118333	SAMN13380514	SRR10522238	y	n	n	Ai	Ai5	753847	753847	242.845	242.944	53	53	52.17	4.66262	164492	77445	66	10	21	78.5418
NC	NC	Mecklenburg	y	2019	PNUSAS117853	SAMN13341737	SRR10504960	y	n	n	Ai	Ai6	921221	921221	244.346	244.422	52	52	52.2	4.63244	202588	141301	43	9	16	97.1978
MS	MS	DeSoto	y	2019	PNUSAS117739	SAMN13336645	SRR10499992	y	n	n	Ai	Ai3	459718	459718	182.682	182.834	51	52	52.16	4.67583	94922	62293	88	16	30	35.9368
SC	SC	Greenville	y	2019	PNUSAS117492	SAMN13343024	SRR10505316	y	n	n	Ai	Ai1	894471	894471	241.944	241.999	52	52	52.2	4.63695	231966	148623	44	8	14	93.353
SC	SC	Richland	y	2019	PNUSAS117489	SAMN13342966	SRR10505302	y	n	n	Ai	Ai1	1275695	1275695	241.827	241.906	52	52	52.21	4.60736	210721	148623	41	9	15	133.937
SC	SC	Greenwood	y	2019	PNUSAS117478	SAMN13343074	SRR10505321	y	n	n	Ai	Ai1	754193	754193	237.221	237.26	52	52	52.23	4.60128	149342	77963	65	11	22	77.7719
SC	SC	Marion	y	2019	PNUSAS117469	SAMN13343028	SRR10505318	y	n	n	Ai	Ai6	639793	639793	243.737	243.784	52	52	52.21	4.65834	138588	85076	62	12	23	66.9578
SC	SC	Kershaw	y	2019	PNUSAS117449	SAMN13343312	SRR10505450	y	n	n	Ai	Ai6	1084026	1084026	239.82	239.883	52	52	52.21	4.62965	158973	90860	50	9	18	112.322
SC	SC	Horry	y	2019	PNUSAS117433	SAMN13343525	SRR10505483	y	n	n	Ai	Ai6	1049844	1049844	237.227	237.258	52	53	52.1	4.68639	166890	83726	59	10	20	106.294
NC	NC	Cumberland	y	2019	PNUSAS117019	SAMN13326289	SRR10489405	y	n	n	Ai	Ai6	667064	667064	239.996	240.071	53	53	52.25	4.61874	83038	56365	89	16	33	69.3339
NC	NC	Mecklenburg	y	2019	PNUSAS117018	SAMN13326288	SRR10489409	y	n	n	Ai	Ai1	785557	785557	240.172	240.239	53	53	52.21	4.60621	200904	97214	50	10	17	81.9309
GA	GA	FULTON	y	2019	PNUSAS116860	SAMN13322496	SRR10484345	y	n	n	Ai	Ai1	760147	760147	233.9	233.961	53	53	52.27	4.6168	75387	44106	111	22	41	77.0326
GA	GA	DEKALB	y	2019	PNUSAS116858	SAMN13322503	SRR10484366	y	n	n	Ai	Ai1	398929	398929	238.273	238.312	53	53	52.29	4.69258	54887	29869	148	28	57	40.5158
GA	GA	BRYAN	y	2019	PNUSAS116853	SAMN13322455	SRR10484339	y	n	n	Ai	Ai1	1065362	1065362	233.927	233.966	53	53	52.22	4.66672	122631	77445	66	13	25	106.815
TN	TN	Stewart	y	2019	PNUSAS116724	SAMN13321352	SRR10482929	y	n	n	Ai	Ai2	1190189	1190189	207.395	207.496	52	52	52.14	4.68717	143666	78558	67	10	21	105.351
SC	SC	GREENWOOD	y	2019	PNUSAS116015	SAMN13327344	SRR10490473	y	n	n	Ai	Ai1	1145674	1145674	236.79	236.841	51	52	52.2	4.60674	202696	125481	43	9	15	117.79
SC	SC	ANDERSON	y	2019	PNUSAS115997	SAMN13327369	SRR10490483	y	n	n	Ai	Ai1	696002	696002	234.884	234.899	52	52	52.22	4.60288	194817	93548	51	9	17	71.0359
TN	TN	Fayette	y	2019	PNUSAS115935	SAMN13268607	SRR10435951	y	n	n	Ai	Ai5	869219	869219	230.241	230.263	52	52	52.17	4.62623	205782	157291	43	8	15	86.5237
NC	NC	Franklin	y	2019	PNUSAS115428	SAMN13262464	SRR10429259	y	n	n	Ai	Ai1	848362	848362	245.05	245.099	52	52	52.21	4.60851	233957	148606	40	8	14	90.2296
NC	NC	Wake	y	2019	PNUSAS115421	SAMN13262475	SRR10429258	y	n	n	Ai	Ai6	674612	674612	244.528	244.581	52	52	52.21	4.63073	194815	108570	45	10	17	71.2541
TN	TN	Decatur	y	2019	PNUSAS115406	SAMN13262240	SRR10429164	y	n	n	Ai	Ai3	1174960	1174960	224.132	224.126	52	52	52.16	4.65625	140373	85078	61	9	21	113.114
AR	AR	Lawrence	y	2019	PNUSAS115318	SAMN13245826	SRR10420749	y	n	n	Ai	Ai7	798129	798129	240.965	241.023	53	53	52.19	4.68052	190277	102603	51	7	15	82.1893
AR	AR	Pulaski	y	2019	PNUSAS115315	SAMN13245815	SRR10420750	y	n	n	Ai	Ai7	953814	953814	243.699	243.749	53	53	52.12	4.73836	188021	108845	50	7	15	98.1213
NC	NC	Onslow	y	2019	PNUSAS114641	SAMN13222844	SRR10403862	y	n	n	Ai	Ai6	840865	840865	241.149	241.214	52	52	52.2	4.63129	203075	92138	47	9	17	87.5787
SC	SC	HORRY	y	2019	PNUSAS114389	SAMN13221141	SRR10403100	y	n	n	Ai	Ai6	1230438	1230438	238.02	238.044	52	52	52.2	4.63269	171535	103517	46	10	18	126.442
SC	SC	UNION	y	2019	PNUSAS114386	SAMN13221186	SRR10403121	y	n	n	Ai	Ai1	986648	986648	238.21	238.242	52	52	52.16	4.72568	212180	130454	44	8	15	99.4758
SC	SC	SPARTANBURG	y	2019	PNUSAS114379	SAMN13221179	SRR10403115	y	n	n	Ai	Ai2	939325	939325	242.704	242.333	52	53	52.12	4.68139	116871	65069	92	15	30	97.3231
GA	GA	FLOYD	y	2019	PNUSAS114157	SAMN13198879	SRR10395319	y	n	n	Ai	Ai1	324571	324571	239.568	239.608	52	52	52.21	4.68493	203477	128560	47	9	15	33.1972
GA	GA	COBB	y	2019	PNUSAS114156	SAMN13198903	SRR10395323	y	n	n	Ai	Ai1	677358	677358	240.687	240.738	52	52	52.21	4.60945	212423	148621	43	8	14	70.7453
GA	GA	UNKNOWN	no	2019	PNUSAS114152	SAMN13198893	SRR10395331	y	n	n	Ai	Ai5	321607	321607	236.692	219.131	52	52	52.15	4.68768	202589	137424	59	9	16	31.2726
GA	GA	DEKALB	y	2019	PNUSAS114146	SAMN13198881	SRR10395313	y	n	n	Ai	Ai1	444164	444164	240.177	240.223	52	52	52.16	4.69211	202697	111800	47	9	16	45.4755
TN	TN	Shelby	y	2019	PNUSAS113877	SAMN13192330	SRR10393127	y	n	n	Ai	Ai3	1132813	1132813	224.99	225.148	52	52	52.12	4.71972	154457	92087	62	10	20	108.041
TN	TN	Shelby	y	2019	PNUSAS113875	SAMN13192332	SRR10393124	y	n	n	Ai	Ai3	1273963	1273963	213.432	213.772	52	52	52.17	4.66798	173352	95101	55	10	19	116.59
LA	LA	East Baton Rouge	y	2019	PNUSAS113693	SAMN13191460	SRR10392252	y	n	n	Ai	Ai5	951497	951497	148.737	148.746	52	52	52.16	4.65055	119822	77904	77	14	26	60.8648
NC	NC	Mecklenburg	y	2019	PNUSAS113633	SAMN13191058	SRR10391206	y	n	n	Ai	Ai6	1037065	1037065	242.993	243.068	52	52	52.16	4.65589	204024	145192	44	9	15	108.267
AL	AL	Shelby	y	2019	PNUSAS113332	SAMN13175685	SRR10382573	y	n	n	Ai	Ai2	908604	908604	240.748	240.831	52	52	52.15	4.65373	210606	161701	39	8	14	94.0245
[truncated: 905 more rows]

## Sheet: TableS2.References
Table S2. Reference isolate details
source	Scientific name	id	Strain	BioSample	Assembly	GCF	Level	Isolation source	Isolation type	Collection date	Collected by	Location	Computed types: antigen_formula	Computed types: serotype	Host	Host disease	N50	Length	Contigs	cheng-clade	clade	subclade
refseq	Salmonella enterica subsp. enterica serovar Mississippi str. 2010K-1406	GCF_000293115v1	2010K-1406	SAMN02415225	GCA_000293115.1	GCF_000293115.1	Contig	stool	clinical	2010		USA	13:b:1,5	Mississippi	Homo sapiens		76961	4822339	142	N/A	Ai	Ai5
refseq	Salmonella enterica subsp. enterica serovar Mississippi	GCF_002059325v1	BCW_4007	SAMN02368818	GCA_002059325.1	GCF_002059325.1	Contig		clinical	2012	CDC	USA:NY	13:b:1,5	Mississippi	Homo sapiens		21037	4499990	400	N/A	Bi	N/A
refseq	Salmonella enterica subsp. enterica serovar Mississippi	GCF_002127765v1	GSB1072	SAMN06041142	GCA_002127765.1	GCF_002127765.1	Contig	cloacal swab	environmental/other	2013-02-14		New Zealand	13:b:1,5	Mississippi	Porphyrio hochstetteri		81760	4999873	249	N/A	Aii	N/A
refseq	Salmonella enterica subsp. enterica serovar Mississippi	GCF_002127775v1	GSB1074	SAMN06041143	GCA_002127775.1	GCF_002127775.1	Contig	cloacal swab	environmental/other	2013-02-14		New Zealand	13:b:1,5	Mississippi	Porphyrio hochstetteri		85647	4997092	231	N/A	Aii	N/A
refseq	Salmonella enterica subsp. enterica serovar Mississippi	GCF_002127805v1	GSB1244	SAMN06041144	GCA_002127805.1	GCF_002127805.1	Contig	faecal swab		2013-04-06		New Zealand	13:b:1,5	Mississippi	Porphyrio hochstetteri		89541	4997320	240	N/A	Aii	N/A
refseq	Salmonella enterica subsp. enterica serovar Mississippi	GCF_002127845v1	GSB1253	SAMN06041145	GCA_002127845.1	GCF_002127845.1	Contig	cloacal swab	environmental/other	2013-04-05		New Zealand	13:b:1,5	Mississippi	Porphyrio hochstetteri		88638	4998325	236	N/A	Aii	N/A
refseq	Salmonella enterica subsp. enterica serovar Mississippi	GCF_002127875v1	SR57	SAMN06041150	GCA_002127875.1	GCF_002127875.1	Contig	soil	environmental/other	2013-01-12		New Zealand	13:b:1,5	Mississippi			74405	4973795	215	N/A	Aii	N/A
refseq	Salmonella enterica subsp. enterica serovar Mississippi	GCF_002127855v1	GSB13	SAMN06041146	GCA_002127855.1	GCF_002127855.1	Contig	cloacal swab	environmental/other	2011-11-08		New Zealand	13:b:1,5	Mississippi	Porphyrio hochstetteri		81664	4997378	254	N/A	Aii	N/A
refseq	Salmonella enterica subsp. enterica serovar Mississippi	GCF_002127865v1	SR52	SAMN06041147	GCA_002127865.1	GCF_002127865.1	Contig	soil	environmental/other	2013-01-12		New Zealand	13:b:1,5	Mississippi			87091	4997510	244	N/A	Aii	N/A
refseq	Salmonella enterica subsp. enterica serovar Mississippi	GCF_002127925v1	SR54	SAMN06041148	GCA_002127925.1	GCF_002127925.1	Contig	soil	environmental/other	2013-01-12		New Zealand	13:b:1,5	Mississippi			58726	5004347	261	N/A	Aii	N/A
refseq	Salmonella enterica subsp. enterica serovar Mississippi	GCF_002127935v1	SR56	SAMN06041149	GCA_002127935.1	GCF_002127935.1	Contig	soil	environmental/other	2013-01-12		New Zealand	13:b:1,5	Mississippi			94943	5000371	228	N/A	Aii	N/A
refseq	Salmonella enterica subsp. enterica serovar Mississippi	GCF_003117455v1	25	SAMN08514239	GCA_003117455.1	GCF_003117455.1	Contig	feces	clinical	2007	Texas A&M University	USA: Texas	13:b:1,5	Mississippi	Equus ferus caballus	Salmonellosis	228684	4657144	90	N/A	Ai	Ai7
refseq	Salmonella enterica subsp. enterica serovar Mississippi	GCF_003077135v1	243	SAMN08514457	GCA_003077135.1	GCF_003077135.1	Contig	feces	clinical	2015	Texas A&M University	USA: Texas	13:b:1,5	Mississippi	Equus ferus caballus	Salmonellosis	40663	4699543	220	N/A	Ai	Ai7
refseq	Salmonella enterica subsp. enterica serovar Mississippi	GCF_020520455v1	FSL R6-0384	SAMN21302740	GCA_020520455.1	GCF_020520455.1	Contig		environmental/other		Martin Wiedmann	USA	13:b:1,5	Mississippi		Salmonella gastroenteritis	388452	4527820	41	N/A	Bi	N/A
refseq	Salmonella enterica subsp. enterica serovar Mississippi	GCF_020520465v1	FSL R8-7996	SAMN21302739	GCA_020520465.1	GCF_020520465.1	Contig		clinical		Martin Wiedmann	USA	13:b:1,5	Mississippi	Homo sapiens	Salmonella gastroenteritis	275801	4661804	42	N/A	Bi	N/A
refseq	Salmonella enterica subsp. enterica serovar Mississippi	GCF_020520495v1	FSL R8-2779	SAMN21302737	GCA_020520495.1	GCF_020520495.1	Contig		clinical		Martin Wiedmann	USA	13:b:1,5	Mississippi	Homo sapiens	Salmonella gastroenteritis	330632	4715231	56	N/A	Bi	N/A
refseq	Salmonella enterica subsp. enterica serovar Mississippi	GCF_020520505v1	FSL R8-2455	SAMN21302738	GCA_020520505.1	GCF_020520505.1	Contig		clinical		Martin Wiedmann	USA	13:b:1,5	Mississippi	Homo sapiens	Salmonella gastroenteritis	446448	4529612	38	N/A	Bi	N/A
refseq	Salmonella enterica subsp. enterica serovar Mississippi	GCF_020520535v1	FSL R8-1549	SAMN21302741	GCA_020520535.1	GCF_020520535.1	Contig		clinical		Martin Wiedmann	USA	13:b:1,5	Mississippi	Homo sapiens	Salmonella gastroenteritis	466157	4561962	36	N/A	Bi	N/A
refseq	Salmonella enterica subsp. enterica serovar Mississippi	GCF_020520565v1	FSL R8-2593	SAMN21302736	GCA_020520565.1	GCF_020520565.1	Contig		clinical		Martin Wiedmann	USA	13:b:1,5	Mississippi	Homo sapiens	Salmonella gastroenteritis	190343	4871915	71	N/A	Ai	Ai5
cheng	Salmonella enterica subsp. enterica serovar Mississippi	GCA_010769435v1	PNUSAS014451	SAMN07163506	GCA_010769435.1	GCF_010769435.1	Contig	stool	clinical	2017-05		USA	13:b:1,5	Mississippi			211914	4617020	46	Ai	Ai	Ai6
cheng	Salmonella enterica subsp. enterica serovar Mississippi	GCA_010627225v1	PNUSAS015480	SAMN07213836	GCA_010627225.1	GCF_010627225.1	Contig	blood	clinical	2017-05	CDC	USA	13:b:1,5	Mississippi	Homo sapiens	gastroenteritis	203561	4629612	47	Ai	Ai	Ai6
cheng	Salmonella enterica subsp. enterica serovar Mississippi	GCA_010719835v1	PNUSAS015499	SAMN07455837	GCA_010719835.1	GCF_010719835.1	Contig	urine	clinical	2017-05	CDC	USA	13:b:1,5	Mississippi	Homo sapiens	gastroenteritis	227870	4597221	46	Ai	Ai	Ai1
cheng	Salmonella enterica subsp. enterica serovar Mississippi	GCA_009338375v1	PNUSAS015482	SAMN07455829	GCA_009338375.1	GCF_009338375.1	Contig	stool	clinical	2017-05	CDC	USA	13:b:1,5	Mississippi	Homo sapiens	gastroenteritis	231330	4686168	42	Ai	Ai	Ai1
cheng	Salmonella enterica subsp. enterica serovar Mississippi	GCA_008698055v1	PNUSAS015511	SAMN07213841	GCA_008698055.1	GCF_008698055.1	Contig	blood	clinical	2017-05	CDC	USA	13:b:1,5	Mississippi	Homo sapiens	gastroenteritis	213206	4598676	47	Ai	Ai	Ai1
cheng	Salmonella enterica subsp. enterica serovar Mississippi	GCA_010589245v1	2015AM-1879	SAMN07498535	GCA_010589245.1	GCF_010589245.1	Contig	stool	clinical	2015-07	CDC	USA	13:b:1,5	Mississippi			236064	4602102	36	Ai	Ai	Ai1
cheng	Salmonella enterica subsp. enterica serovar Mississippi	GCA_010718455v1	2015AM-1878	SAMN07498603	GCA_010718455.1	GCF_010718455.1	Contig	stool	clinical	2015-08	CDC	USA	13:b:1,5	Mississippi			233705	4624438	41	Ai	Ai	Ai6
cheng	Salmonella enterica subsp. enterica serovar Mississippi	GCA_008530975v1	2015AM-1877	SAMN07498642	GCA_008530975.1	GCF_008530975.1	Contig	stool	clinical	2015-09	CDC	USA	13:b:1,5	Mississippi			257281	4601583	39	Ai	Ai	Ai1
cheng	Salmonella enterica subsp. enterica serovar Mississippi	GCA_010654085v1	PNUSAS019832	SAMN07498978	GCA_010654085.1	GCF_010654085.1	Contig	stool	clinical	2017-07	CDC	USA	13:b:1,5	Mississippi			211913	4618343	45	Ai	Ai	Ai6
cheng	Salmonella enterica subsp. enterica serovar Mississippi	GCA_011145515v1	PNUSAS033762	SAMN08543713	GCA_011145515.1	GCF_011145515.1	Contig	stool	clinical	2017-10	CDC	USA	13:b:1,5	Mississippi			211914	4625150	51	Ai	Ai	Ai6
cheng	Salmonella enterica subsp. enterica serovar Mississippi	GCA_008526445v1	PNUSAS007501	SAMN06235172	GCA_008526445.1	GCF_008526445.1	Contig	urine	clinical	2016-11	CDC	USA	13:b:1,5	Mississippi			243566	4632560	46	Aii	Aii	N/A
cheng	Salmonella enterica subsp. enterica	GCA_008588415v1	AUSMDU00020874	SAMN12769729	GCA_008588415.1	GCF_008588415.1	Contig		clinical	2015		Australia	13:b:1,5	Mississippi	Homo sapiens		220823	4641927	49	Aii	Aii	N/A
cheng	Salmonella enterica subsp. enterica	GCA_008588845v1	AUSMDU00020844	SAMN12769699	GCA_008588845.1	GCF_008588845.1	Contig		clinical	2013		Australia	13:b:1,5	Mississippi	Homo sapiens		316574	4708526	46	Aii	Aii	N/A
cheng	Salmonella enterica subsp. enterica	GCA_008588985v1	AUSMDU00020838	SAMN12769693	GCA_008588985.1	GCF_008588985.1	Contig		environmental/other	2012		Australia	13:b:1,5	Mississippi			354304	4702618	49	Aii	Aii	N/A
cheng	Salmonella enterica subsp. enterica	GCA_008588825v1	AUSMDU00020837	SAMN12769692	GCA_008588825.1	GCF_008588825.1	Contig		environmental/other	2012		Australia	13:b:1,5	Mississippi			212667	4656602	46	Aii	Aii	N/A
cheng	Salmonella enterica subsp. enterica	GCA_008590345v1	AUSMDU00020792	SAMN12769647	GCA_008590345.1	GCF_008590345.1	Contig		environmental/other	2005		Australia	13:b:1,5	Mississippi			331031	4634137	50	Aii	Aii	N/A
cheng	Salmonella enterica subsp. enterica	GCA_008588005v1	AUSMDU00020882	SAMN12769737	GCA_008588005.1	GCF_008588005.1	Contig		environmental/other	2015		Australia	13:b:1,5	Mississippi			219718	4708560	50	Aii	Aii	N/A
cheng	Salmonella enterica subsp. enterica	GCA_008591505v1	AUSMDU00020875	SAMN12769730	GCA_008591505.1	GCF_008591505.1	Contig		clinical	2015		Australia	13:b:1,5	Mississippi	Homo sapiens		348076	4707277	45	Aii	Aii	N/A
cheng	Salmonella enterica subsp. enterica	GCA_008591485v1	AUSMDU00020775	SAMN12769630	GCA_008591485.1	GCF_008591485.1	Contig		environmental/other	2000		Australia	13:b:1,5	Mississippi	Environment		271932	4679697	50	Aii	Aii	N/A
cheng	Salmonella enterica subsp. enterica	GCA_008591565v1	AUSMDU00020836	SAMN12769691	GCA_008591565.1	GCF_008591565.1	Contig		environmental/other	2012		Australia	13:b:1,5	Ibadan or Mississippi			271929	4634638	45	Aii	Aii	N/A
cheng	Salmonella enterica subsp. enterica serovar Mississippi	GCA_010748495v1	PNUSAS002786	SAMN05357705	GCA_010748495.1	GCF_010748495.1	Contig	stool	clinical	2016-05	CDC	USA	13:b:1,5	Mississippi			230272	4500810	47	Bi	Bi	N/A
cheng	Salmonella enterica subsp. enterica serovar Mississippi	GCA_010678705v1	PNUSAS008138	SAMN06311531	GCA_010678705.1	GCF_010678705.1	Contig	stool	clinical	2016-12		USA	13:b:1,5	Mississippi			214735	4500237	42	Bi	Bi	N/A
cheng	Salmonella enterica subsp. enterica serovar Mississippi	GCA_010001145v1	PNUSAS010833	SAMN06732561	GCA_010001145.1	GCF_010001145.1	Contig	stool	clinical	2017-03		USA	13:b:1,5	Mississippi			229903	4534721	47	Bi	Bi	N/A
cheng	Salmonella enterica subsp. enterica serovar Mississippi	GCA_010497015v1	PNUSAS011907	SAMN07125192	GCA_010497015.1	GCF_010497015.1	Contig	stool	clinical	2016-03		USA	13:b:1,5	Mississippi			230112	4501371	40	Bi	Bi	N/A
cheng	Salmonella enterica subsp. enterica serovar Mississippi	GCA_010502655v1	PNUSAS015504	SAMN07213839	GCA_010502655.1	GCF_010502655.1	Contig	stool	clinical	2017-05	CDC	USA	13:b:1,5	Mississippi	Homo sapiens	gastroenteritis	258470	4790205	39	Bi	Bi	N/A
cheng	Salmonella enterica subsp. enterica serovar Mississippi	GCA_010434115v1		SAMN07312158	GCA_010434115.1	GCF_010434115.1	Contig	stool	clinical	2017-01		USA	13:b:1,5	Mississippi			319147	4681028	37	Bi	Bi	N/A
cheng	Salmonella enterica subsp. enterica serovar Mississippi	GCA_010589625v1	PNUSAS017223	SAMN07455294	GCA_010589625.1	GCF_010589625.1	Contig	urine	clinical	2017-03		USA	13:b:1,5	Mississippi			230272	4544245	46	Bi	Bi	N/A
cheng	Salmonella enterica subsp. enterica serovar Mississippi	GCA_008439945v1	PNUSAS035413	SAMN08638953	GCA_008439945.1	GCF_008439945.1	Contig	stool	clinical	2018-02	CDC	USA	13:b:1,5	Mississippi			274952	4501901	41	Bi	Bi	N/A
cheng	Salmonella enterica subsp. enterica serovar Mississippi	GCA_010379545v1	PNUSAS035984	SAMN08784394	GCA_010379545.1	GCF_010379545.1	Contig	stool	clinical	2018-02	CDC	USA	13:b:1,5	Mississippi			275202	4497938	40	Bi	Bi	N/A
cheng	Salmonella enterica subsp. enterica serovar Mississippi	GCA_007249255v1	557270	SAMN09504744	GCA_007249255.1	GCF_007249255.1	Contig	human	clinical	2018-06	PHE	United Kingdom: United Kingdom	13:b:1,5	Mississippi	Homo sapiens	Not available	195433	4519735	45	Bi	Bi	N/A
cheng	Salmonella enterica subsp. enterica serovar Mississippi	GCA_014757285v1	6468	SAMN03478254	GCA_014757285.1	GCF_014757285.1	Contig	human	clinical	2014-04	PHE	United Kingdom: London	13:b:1,5	Mississippi	Homo sapiens	Not available	84828	4592747	121	Bii	Bii	N/A
cheng	Salmonella enterica subsp. enterica	GCA_010667465v1	95049	SAMN03478525	GCA_010667465.1	GCF_010667465.1	Contig	human	clinical	2015-03	PHE	United Kingdom: London	13:b:1,5	Mississippi	Homo sapiens	Not available	48697	4761884	212	Bii	Bii	N/A
cheng	Salmonella enterica subsp. enterica	GCA_010659665v1	67569	SAMN03479344	GCA_010659665.1	GCF_010659665.1	Contig	human	clinical	2014-11	PHE	United Kingdom: London	13:b:1,5	Mississippi	Homo sapiens	Not available	202384	4566271	51	Bii	Bii	N/A
cheng	Salmonella enterica subsp. enterica serovar Mississippi	GCA_007228175v1	399930	SAMN09476542	GCA_007228175.1	GCF_007228175.1	Contig	human	clinical	2017-07	PHE	United Kingdom: United Kingdom	13:b:1,5	Mississippi	Homo sapiens	Not available	147184	4639700	60	Bii	Bii	N/A
cheng	Salmonella enterica subsp. enterica serovar Mississippi	GCA_007243735v1	387493	SAMN09516217	GCA_007243735.1	GCF_007243735.1	Contig	human	clinical	2017-06	PHE	United Kingdom: United Kingdom	13:b:1,5	Mississippi	Homo sapiens	Not available	178249	4568675	59	Bii	Bii	N/A
cheng	Salmonella enterica subsp. enterica serovar Mississippi	GCA_007314035v1	371826	SAMN10129723	GCA_007314035.1	GCF_007314035.1	Contig	human	clinical	2017-05	PHE	United Kingdom: United Kingdom	13:b:1,5	Mississippi	Homo sapiens	Not available	155092	4648172	203	Bii	Bii	N/A
cheng	Salmonella enterica subsp. enterica serovar Ibadan	GCA_007981855v1	783207	SAMN12528876	GCA_007981855.1	GCF_007981855.1	Contig	human	clinical	2019-07	PHE	United Kingdom: United Kingdom	13:b:1,5	Mississippi	Homo sapiens	Not available	160522	4601399	56	Bii	Bii	N/A
